# Supplementary material for: Gut Microbiome—Brain Crosstalk in the Early Life of Chicken Reveals the Circadian Regulation of Key Metabolic and Immune Signaling Processes
Source: Microorganisms. 2025 Mar 30;13(4):789. doi: 10.3390/microorganisms13040789 (PMC12029235; doi:10.3390/microorganisms13040789)
Supplement: Supplementary file 1 [file microorganisms-13-00789-s001.zip]

Archive with 3 entries (3 files):
- Supplementary File 1.csv
- Supplementary File 2.csv
- Supplementary File 3.xls
