# Supplementary material for: Gut Microbiome—Brain Crosstalk in the Early Life of Chicken Reveals the Circadian Regulation of Key Metabolic and Immune Signaling Processes
Source: Microorganisms. 2025 Mar 30;13(4):789. doi: 10.3390/microorganisms13040789 (PMC12029235; doi:10.3390/microorganisms13040789)
Supplement: Supplementary file 1 [file microorganisms-13-00789-s001.zip › Supplementary File 1.csv]

IDs	acrophase	amplitude	pvalue	qvalue	Mean
ENSGALG00000000003	22.2632274102508	0.25658955089831	0.226799349070476	0.963234539741333	3.38811407566667
ENSGALG00000000011	2.93850223159852	0.186138668708421	0.194590517878037	0.963234539741333	3.60558044072222
ENSGALG00000000055	3.87616682724734	0.0904440608801037	0.547731125958136	0.970889525298942	4.72140067261111
ENSGALG00000000059	23.2826081922347	0.227821433811829	0.48395741622639	0.963234539741333	5.27072546277778
ENSGALG00000000067	21.8265652966323	0.427758453830901	0.0829235707595292	0.963234539741333	3.56580720277778
ENSGALG00000000071	20.4144933176457	0.103686591695691	0.936644442873712	0.996646465468802	0.281235743555556
ENSGALG00000000081	5.84086671944529	0.208359540773135	0.744582380353531	0.989285950586961	-2.54281425711111
ENSGALG00000000086	21.9554196359985	0.0873432559065686	0.537227230112048	0.96746579691978	5.22575563872222
ENSGALG00000000091	16.5260683442903	0.394598282494473	0.53562682697577	0.966611362365513	-1.09957276638889
ENSGALG00000000094	6.93685602426409	0.120714369650149	0.495305961981074	0.963234539741333	4.3638732445
ENSGALG00000000102	18.8160865043009	0.125317386688847	0.580894095847612	0.971832139270109	3.08244369588889
ENSGALG00000000104	5.9853140183381	0.306240394597183	0.345446700388587	0.963234539741333	-2.83666194233333
ENSGALG00000000106	6.03411664234687	0.161132075907433	0.366093244174841	0.963234539741333	2.95921415916667
ENSGALG00000000109	20.8484137986543	0.167579947403749	0.667502506757445	0.984051628987288	2.553173809
ENSGALG00000000112	16.1236282260511	0.359094695174784	0.80702259164086	0.991620583427877	10.3999079547222
ENSGALG00000000115	12	0.134629978636364	0.340840002677593	0.963234539741333	-2.92468144433333
ENSGALG00000000122	2.97349863317256	0.13965698524498	0.0853168776081277	0.963234539741333	6.73220480894444
ENSGALG00000000129	5.20818631582851	0.108518611975948	0.592701965554173	0.974140788704401	5.667882711
ENSGALG00000000136	13.1887269041437	0.116001013939059	0.806115925711798	0.991620583427877	-2.756757745
ENSGALG00000000137	2.46383504693447	0.1667968526465	0.321453867498574	0.963234539741333	5.78705624127778
ENSGALG00000000141	23.3496094204764	0.545044373177083	0.142934283084653	0.963234539741333	1.47389762066667
ENSGALG00000000142	19.9461779794874	0.0906223906624406	0.601454851702215	0.976153385708846	4.67094226244444
ENSGALG00000000146	19.2266623447804	0.210738838406216	0.143813916727811	0.963234539741333	4.3581251815
ENSGALG00000000150	7.40199011626073	0.0387371474794005	0.874352286848416	0.994207872364281	8.46299193633333
ENSGALG00000000151	21.310564381855	0.479649212530994	0.380335412591735	0.963234539741333	-0.234184762777778
ENSGALG00000000154	9.10253956780036	0.248699730526974	0.40098796912227	0.963234539741333	-2.70938390155556
ENSGALG00000000156	4.7139027151801	0.170478408272653	0.263936662072549	0.963234539741333	5.4397048825
ENSGALG00000000161	8.67338864744006	0.0746900349791959	0.937916404164749	0.996646465468802	2.634860269
ENSGALG00000000162	3.5527136788005e-15	0.227598446613636	0.312104325695768	0.963234539741333	-2.76257321977778
ENSGALG00000000164	4.02334618598197	0.593734777476906	0.303238194811012	0.963234539741333	-0.856824469555556
ENSGALG00000000168	4.7471226438512	0.379656760624531	0.16446395589507	0.963234539741333	3.13831202711111
ENSGALG00000000184	18.1800040581262	0.414928200450283	0.316734783033727	0.963234539741333	-0.722712125388889
ENSGALG00000000186	6.69874917563478	0.072989575960474	0.871781347244592	0.994207872364281	2.78774951588889
ENSGALG00000000189	10.938604309418	0.15985485372619	0.258702436484341	0.963234539741333	3.49825334005556
ENSGALG00000000195	7.58115441302662	0.0819393368432402	0.81926933163816	0.992566930632545	5.09209089611111
ENSGALG00000000201	1.03132286022796	0.361519786109714	0.231889405544717	0.963234539741333	1.30617216805556
ENSGALG00000000208	18.1213943139861	0.159362741865236	0.416351243084993	0.963234539741333	4.21105478516667
ENSGALG00000000209	6.5653610661461	0.191917681675666	0.119757391137289	0.963234539741333	7.54130916233333
ENSGALG00000000215	12.2273663389115	0.0307496888379942	0.942977216309094	0.998038555086092	3.03002333511111
ENSGALG00000000217	3.88850703332611	0.506973813008406	0.232076190110467	0.963234539741333	1.21588869
ENSGALG00000000218	13.0822249435342	0.0625977102257231	0.77109157469272	0.989285950586961	3.6533711805
ENSGALG00000000220	8.48487669739188	0.0408112041471448	0.863715391165482	0.993295401485067	7.21291339905556
ENSGALG00000000223	6.46820756476812	0.0705488148710233	0.739619583791336	0.989285950586961	4.28044633994444
ENSGALG00000000225	2.9862672861231	0.457636281983518	0.11209512253802	0.963234539741333	-1.20474544544444
ENSGALG00000000226	20.9024227892302	0.477732803294904	0.0750841897965617	0.963234539741333	-0.00675607472222223
ENSGALG00000000227	5.65283463558113	0.161155834731613	0.432978010652104	0.963234539741333	8.54043531361111
ENSGALG00000000233	15.1413236391868	0.202277632977204	0.649977374552152	0.983372401313678	-2.50612921777778
ENSGALG00000000234	17.1883748948996	0.226989192872444	0.204579919483692	0.963234539741333	3.15802834333333
ENSGALG00000000235	4.19174520550746	0.0830055035019282	0.527979428072355	0.965682580878453	6.20123134666667
ENSGALG00000000241	6.86886307528948	0.181721485144165	0.404883726945594	0.963234539741333	5.30179942494444
ENSGALG00000000242	21.2037837941809	0.567036332933649	0.623268456936515	0.977712951527766	-0.825321680333333
ENSGALG00000000243	10.3047631170217	0.0902985276541837	0.701816526984849	0.98478620207995	1.15730228433333
ENSGALG00000000244	9.03435060507427	0.250776150398758	0.485803672334357	0.963234539741333	6.79173270438889
ENSGALG00000000247	3.80835684332092	0.0628989740173205	0.72260761776218	0.987289605623054	4.25480026772222
ENSGALG00000000251	11.6432487490647	0.409333154997351	0.175398889290906	0.963234539741333	-2.65702105722222
ENSGALG00000000253	0.435925848710291	0.265606941880519	0.361961525099211	0.963234539741333	0.409418331944444
ENSGALG00000000255	7.2495931043364	0.201172083735037	0.355844419692119	0.963234539741333	0.787365868388889
ENSGALG00000000259	23.3802615760014	0.175176079234754	0.254123740658698	0.963234539741333	4.10669147877778
ENSGALG00000000264	17.4534005735456	0.0978763026135475	0.841138240048176	0.992566930632545	2.77633563383333
ENSGALG00000000273	9.95595900525471	0.306083710747586	0.167156602897561	0.963234539741333	3.79174644361111
ENSGALG00000000274	3.20912543294136	0.597006397277949	0.19791745754367	0.963234539741333	-1.35304354844444
ENSGALG00000000275	16.9453102769528	0.155303425173811	0.76319298686394	0.989285950586961	1.94698643933333
ENSGALG00000000276	12.9943129160659	0.21355258899736	0.76879798408501	0.989285950586961	-1.29989542016667
ENSGALG00000000277	7.54234879454151	0.722773089994963	0.3904213898188	0.963234539741333	-1.4231943835
ENSGALG00000000280	15.4653730210031	0.111666451142134	0.956809462133895	0.998576499201957	-1.97378937405556
ENSGALG00000000284	21.9721618798157	0.526645304310944	0.334576388521959	0.963234539741333	-2.57964034266667
ENSGALG00000000295	15.8483509530636	0.720934618129016	0.0999147269804199	0.963234539741333	-1.3473475655
ENSGALG00000000296	2.83371071713649	0.0597113995441455	0.877482465797334	0.994207872364281	4.13031391916667
ENSGALG00000000302	4.8202378148596	0.0742925287409765	0.386920949270529	0.963234539741333	-2.94131131766667
ENSGALG00000000309	4.96708923365406	0.303633231060763	0.285925540178462	0.963234539741333	-2.52466197055556
ENSGALG00000000311	11.4113848339377	0.408824017357079	0.0420691392618387	0.963234539741333	1.63152064233333
ENSGALG00000000313	4.53580390860866	0.480797072046394	0.221857032197862	0.963234539741333	-2.39523438588889
ENSGALG00000000314	20.9610890906291	0.388997598282672	0.411455065713909	0.963234539741333	1.48363885688889
ENSGALG00000000317	17.3690495135048	0.151452768915041	0.932489285631894	0.996646465468802	8.28633519538889
ENSGALG00000000318	19.3184762555749	0.0778957278647771	0.94050705580998	0.99777078683492	1.77480149877778
ENSGALG00000000329	19.4874634357574	0.264661261353759	0.530424203091914	0.965940022975521	6.58276510872222
ENSGALG00000000336	9.64415330963713	0.273001676078863	0.077416845433434	0.963234539741333	3.46182438994444
ENSGALG00000000337	14.8240059898737	0.103601842336854	0.279945645328816	0.963234539741333	-2.92515189177778
ENSGALG00000000341	6.34629526051565	0.188115020424206	0.0836550830504124	0.963234539741333	-2.90723722461111
ENSGALG00000000349	3.75076623957687	0.15679213771406	0.236369571734647	0.963234539741333	5.09755965627778
ENSGALG00000000352	19.5892190622463	0.0479729928387069	0.666706808897035	0.984011356769419	5.467876798
ENSGALG00000000357	11.3246616564849	0.367653804925259	0.354812024339759	0.963234539741333	-0.560194694666667
ENSGALG00000000364	18.5773102034044	0.180733591706118	0.578533992667149	0.971832139270109	-2.79569491488889
ENSGALG00000000367	18.2615245056854	0.311850524602865	0.25955884431478	0.963234539741333	1.09748852955556
ENSGALG00000000371	18.8264394364753	0.305808050239447	0.306451383317246	0.963234539741333	-2.72663507866667
ENSGALG00000000374	3.16530706392174	0.161884138651569	0.756458757613066	0.989285950586961	1.71689319822222
ENSGALG00000000377	16.881621742495	0.239555848927875	0.285142556424751	0.963234539741333	4.0923357575
ENSGALG00000000378	2.13910631148299	0.299059159123699	0.429458414495281	0.963234539741333	-2.54507367244444
ENSGALG00000000379	3.68850701670206	0.580028713617402	0.30135815987666	0.963234539741333	-0.669008426111111
ENSGALG00000000390	11.8043056501121	0.10797858026941	0.729070434344904	0.987376065792507	2.46667678988889
ENSGALG00000000394	5.40241208996322	0.393232170356814	0.581552796542686	0.971832139270109	0.224636024944444
ENSGALG00000000396	18.5473765152795	0.205904750830392	0.476656810428677	0.963234539741333	2.25311637922222
ENSGALG00000000397	7.93327982395606	0.140735490171696	0.257007690199429	0.963234539741333	4.21290914194444
ENSGALG00000000399	1.42260095400702	0.526659291503238	0.140112786787703	0.963234539741333	1.71143025122222
ENSGALG00000000400	2.45585992101472	0.309827331634323	0.133256701831876	0.963234539741333	3.07418644111111
ENSGALG00000000401	8.74244118012051	0.24197540831233	0.265563297130765	0.963234539741333	-2.59260340277778
ENSGALG00000000402	5.66586892400217	0.292634369239516	0.659088051811934	0.98383734645244	-0.592731261055556
ENSGALG00000000404	8.85008939613753	0.0625476869353442	0.840279611724593	0.992566930632545	5.61234549061111
ENSGALG00000000407	19.1116798422085	0.238063234398524	0.234615480186239	0.963234539741333	3.05252065611111
ENSGALG00000000409	0.900631044154238	0.216817540465717	0.0426605072915381	0.963234539741333	4.378944328
ENSGALG00000000410	17.6222127734275	0.03647859134402	0.90446535377339	0.996327264338593	4.23326525344444
ENSGALG00000000417	17.2904562885447	0.451081002916681	0.259081766697019	0.963234539741333	-1.23966025688889
ENSGALG00000000419	21.1569515830427	0.252624299582849	0.149471728194094	0.963234539741333	5.287018527
ENSGALG00000000424	8.80419777541846	0.0702426661561922	0.920789174307949	0.996327264338593	1.96390107377778
ENSGALG00000000430	11.3966255890787	0.0643452783967821	0.811054124422418	0.992518334502199	2.71188734238889
ENSGALG00000000433	5.9733318592419	0.451433816714953	0.173458039024909	0.963234539741333	-2.24508988088889
ENSGALG00000000436	3.26568802974514	0.087393779167273	0.486648977636741	0.963234539741333	5.1604205625
ENSGALG00000000437	17.6537047394843	0.242797588315351	0.340840002677592	0.963234539741333	-2.88303367
ENSGALG00000000438	2.37149312350176	0.237325113143151	0.708726337800611	0.985502148540921	-2.32032213777778
ENSGALG00000000441	17.6537047394843	0.311063765409917	0.146669801732765	0.963234539741333	-2.85281774911111
ENSGALG00000000442	11.6202895840096	0.285715849622508	0.321958519964212	0.963234539741333	2.70997930161111
ENSGALG00000000451	3.29016106480212	0.239732495216509	0.78901248609996	0.990237244407046	-1.72861002516667
ENSGALG00000000452	1.65402127500998	0.246188857551166	0.645407036666184	0.982703584000972	-1.88103944461111
ENSGALG00000000458	7.40940114778137	0.254492930109958	0.114797036581993	0.963234539741333	-2.85068132777778
ENSGALG00000000461	17.1202025130783	0.189233227766895	0.493705046747168	0.963234539741333	-2.63741818
ENSGALG00000000470	11.6072534602842	0.159632630397053	0.028816736647239	0.963234539741333	4.252258649
ENSGALG00000000474	23.2195833265659	0.105329998782305	0.255794929269513	0.963234539741333	8.30669961022222
ENSGALG00000000476	6.07259718728972	0.214243905627347	0.475923847401705	0.963234539741333	5.37154938077778
ENSGALG00000000478	10.1931107521306	0.0739234254032741	0.97276643120202	0.998576499201957	-0.174573606166667
ENSGALG00000000498	20.1675226931509	0.187074249731477	0.65377650073558	0.983553415975988	0.112396839
ENSGALG00000000504	6.34629526051566	0.137686811682701	0.340840002677592	0.963234539741333	-2.92955771816667
ENSGALG00000000505	8.79666159109394	0.567111457587212	0.20281446890894	0.963234539741333	-2.24860513083333
ENSGALG00000000507	6.17797309320408	0.456269693088729	0.638746919706353	0.98146584181254	-0.647960012777778
ENSGALG00000000510	0.783118991231714	0.0774307460867285	0.640137303541015	0.981759521874051	3.80947913705556
ENSGALG00000000511	16.207774817662	0.13265836602127	0.486935774954506	0.963234539741333	3.07124290816667
ENSGALG00000000513	7.19433621799427	0.275911472711382	0.213820026474908	0.963234539741333	1.32038836455556
ENSGALG00000000516	11.9638414654658	0.15760705999135	0.608744697128821	0.976334196128895	0.692690743666667
ENSGALG00000000518	4.21982947989984	0.136207167954928	0.432492892740125	0.963234539741333	3.65846254833333
ENSGALG00000000521	20.4549773516615	0.490619662483668	0.167141829144599	0.963234539741333	-1.00786290594444
ENSGALG00000000523	15.312985804069	0.109559221461691	0.637639083364993	0.981318534323901	2.64354040166667
ENSGALG00000000525	8.71485277155161	0.151058784736149	0.181763023063667	0.963234539741333	3.49592988588889
ENSGALG00000000528	19.0298012485442	0.199619954628444	0.773409705447976	0.989285950586961	3.32178529238889
ENSGALG00000000529	1.26149676079184	0.469605771019966	0.0475766918091995	0.963234539741333	3.16224759938889
ENSGALG00000000533	6.66663063505018	0.0707961322384602	0.488369920243284	0.963234539741333	5.74950544722222
ENSGALG00000000535	8.79847139920225	0.184784251876664	0.417921141315963	0.963234539741333	2.43130666205556
ENSGALG00000000538	8.30472914338363	0.0343527036742746	0.953559514106108	0.998576499201957	2.87958026272222
ENSGALG00000000540	2.10455645893972	0.134217160483291	0.36536572026785	0.963234539741333	2.31174044005556
ENSGALG00000000541	8.50218103395397	0.078755513088722	0.598010156659215	0.97530701959565	5.75211537833333
ENSGALG00000000542	0.805769751455628	0.243533598332141	0.0466191534510622	0.963234539741333	5.41321254544444
ENSGALG00000000544	6.61225266964531	0.324291923797725	0.412350218459372	0.963234539741333	-2.32566972261111
ENSGALG00000000545	0	0.106283782477273	0.800911707212832	0.991481114177286	-2.84832053672222
ENSGALG00000000549	23.395483321726	0.266179813220004	0.581194074827595	0.971832139270109	1.28980612361111
ENSGALG00000000550	20.142468602875	0.0291042611148036	0.919759153084771	0.996327264338593	3.74745027644444
ENSGALG00000000551	9.20656631607881	0.221501467729872	0.117777370761658	0.963234539741333	3.75111265633333
ENSGALG00000000556	0.602147274868287	0.36971979809583	0.514078385930338	0.963234539741333	-2.73834117233333
ENSGALG00000000557	12	0.0517458233863637	0.692730254082406	0.984757034103849	-2.933283607
ENSGALG00000000558	3.84427446129285	0.456757612691351	0.423880549721981	0.963234539741333	4.63585482033333
ENSGALG00000000560	19.1995075498398	0.0733949426194843	0.38785057304061	0.963234539741333	-2.94174303977778
ENSGALG00000000564	8.5649445175257	0.0433081174546796	0.872547476739722	0.994207872364281	4.77042774122222
ENSGALG00000000568	20.8532026347972	0.151722222361891	0.464698112361082	0.963234539741333	-2.87184233577778
ENSGALG00000000573	3.29351494939689	0.0777173514783921	0.943872148196527	0.998285018527559	3.16426242394444
ENSGALG00000000576	22.9937740366888	0.62056461950824	0.000294630919686232	0.963234539741333	-0.450065680277778
ENSGALG00000000577	0.126420202995696	0.104245171390218	0.272135904797551	0.963234539741333	4.45236361827778
ENSGALG00000000579	0.00995219420386206	0.0815142986350075	0.936002013037751	0.996646465468802	0.626623064277778
ENSGALG00000000581	0.56193595367515	0.0625373632237694	0.739367570145652	0.989285950586961	5.23124306366667
ENSGALG00000000583	22.1768159861597	0.151952901227863	0.246069447297524	0.963234539741333	-2.87311615411111
ENSGALG00000000584	7.81491705044767	0.490967222688346	0.105437746621565	0.963234539741333	-2.30313463155556
ENSGALG00000000585	12.312555927746	0.0138078184397132	0.980367707477791	0.998576499201957	4.19681077266667
ENSGALG00000000589	9.39625527391563	0.13169742777364	0.87236938517686	0.994207872364281	-2.31443637344444
ENSGALG00000000596	10.0523268330922	0.149633158381483	0.188718772594079	0.963234539741333	4.80880098461111
ENSGALG00000000603	9.82996322916136	0.16456863012923	0.627529902220334	0.977964353248912	1.82086800977778
ENSGALG00000000604	3.43093319397886	0.335503977089521	0.164714196614324	0.963234539741333	4.32601890727778
ENSGALG00000000606	3.32625871539028	0.16780864143486	0.268695544492342	0.963234539741333	6.07423301644444
ENSGALG00000000607	13.7569972416706	0.0821975463760364	0.854321702692387	0.992737948070082	5.55354473361111
ENSGALG00000000608	17.5625725105265	0.151490968036502	0.779303892068825	0.989285950586961	-2.40213045538889
ENSGALG00000000611	0.212362121645196	0.197103585595382	0.237421336579591	0.963234539741333	4.29863209755556
ENSGALG00000000613	5.20751521499925	0.127687093452083	0.189998086696526	0.963234539741333	7.05668911733333
ENSGALG00000000615	7.46729849844752	0.189297806173724	0.394168899147719	0.963234539741333	2.8340165235
ENSGALG00000000618	4.18769553231468	0.103675459670338	0.434476742962055	0.963234539741333	6.26876787233333
ENSGALG00000000619	3.09023315060104	0.183884697115091	0.757962894474257	0.989285950586961	-0.932757868888889
ENSGALG00000000621	1.87076598737925	0.164224011756244	0.326609383683385	0.963234539741333	3.99468973816667
ENSGALG00000000625	2.78186005245666	0.213599655664993	0.199343893175058	0.963234539741333	7.24180269972222
ENSGALG00000000627	12.5289751763349	0.0232451951715321	0.958764960422849	0.998576499201957	3.25672012011111
ENSGALG00000000629	9.10250346397572	0.127393276849532	0.247600500029741	0.963234539741333	5.46199555216667
ENSGALG00000000630	1.08511482498793	0.107403873006338	0.917131871289747	0.996327264338593	-1.44676849766667
ENSGALG00000000632	18.3722994588479	0.29424504123228	0.532626025981684	0.965940022975521	-0.148939128055556
ENSGALG00000000636	8.85379247983875	0.389742115519266	0.336544502201236	0.963234539741333	0.855954991666667
ENSGALG00000000637	21.7067436117708	0.246217993054919	0.287593574658217	0.963234539741333	1.65022951055556
ENSGALG00000000639	6.00941042460974	0.195440381991192	0.709818222848468	0.985502148540921	-0.999733207333333
ENSGALG00000000643	16.8764633173768	0.331580549545648	0.145717611169875	0.963234539741333	-2.66984617794444
ENSGALG00000000645	17.6537047394843	0.149317250619103	0.340840002677592	0.963234539741333	-2.92440986255556
ENSGALG00000000650	1.15994792133141	0.2378817514341	0.0800269422768081	0.963234539741333	2.32178387761111
ENSGALG00000000652	4.41915959951437	0.107354645161172	0.554685620736315	0.970903936906684	6.5484344275
ENSGALG00000000653	5.07458303346147	0.0957319540550263	0.824452334974061	0.992566930632545	3.25561955805556
ENSGALG00000000654	23.6126031760559	0.339565218867053	0.160407646750587	0.963234539741333	-2.66498281216667
ENSGALG00000000657	13.5668647560184	0.139552081203363	0.419735666765876	0.963234539741333	3.12976759916667
ENSGALG00000000660	23.4899804364526	0.136059264951998	0.404975304524492	0.963234539741333	4.76734049472222
ENSGALG00000000667	9.68310884957395	0.449411160697862	0.148831725267291	0.963234539741333	0.2936326765
ENSGALG00000000668	3.31763602166714	0.118241935409757	0.596371548929431	0.974857967617972	4.32349071138889
ENSGALG00000000669	7.84779474355119	0.241605968594451	0.511697091739663	0.963234539741333	-2.38327624727778
ENSGALG00000000672	20.4884941793777	0.158498356527995	0.873572744007274	0.994207872364281	-1.91843373155556
ENSGALG00000000674	8.56308457375048	0.114344817981125	0.898536721922236	0.995813966419127	1.49380064988889
ENSGALG00000000678	22.7499406208591	0.243192619988289	0.24048380934128	0.963234539741333	3.91610410138889
ENSGALG00000000681	3.57653169350302	0.119975276004863	0.822133492309268	0.992566930632545	5.92604239888889
ENSGALG00000000684	22.9215744056903	0.489683694661059	0.0547079891167318	0.963234539741333	0.186257809666667
ENSGALG00000000685	0.673663912910047	0.207728300820496	0.356885099403103	0.963234539741333	2.37005398938889
ENSGALG00000000690	15.6277610098389	0.599000625907325	0.198868657209934	0.963234539741333	0.0247464934444444
ENSGALG00000000692	8.08993341015227	0.183532479954777	0.506539695142008	0.963234539741333	-2.82982765544444
ENSGALG00000000693	23.2429397743226	0.266013402376971	0.16944290357171	0.963234539741333	2.31238857016667
ENSGALG00000000695	7.82171524961616	0.165641332484567	0.832006028768949	0.992566930632545	3.75856501277778
ENSGALG00000000699	15.6097474946969	0.0875144001887573	0.760648751737991	0.989285950586961	1.85704172627778
ENSGALG00000000703	23.5231202810354	0.449202465916378	0.635700791336068	0.980763517728951	0.193089659111111
ENSGALG00000000707	16.3566098265873	0.0423970414842651	0.629425239968098	0.978797840126602	6.13409073038889
ENSGALG00000000708	8.84330569897047	0.0908506358908237	0.329648478189893	0.963234539741333	8.91345758105555
ENSGALG00000000712	7.68734465782254	0.239103087745598	0.0237860563878422	0.963234539741333	3.61889619227778
ENSGALG00000000713	11.0525407859564	0.185308256432495	0.589122869371573	0.973230515953192	4.64221403161111
ENSGALG00000000719	19.6033038845576	0.139199564336106	0.243465144509449	0.963234539741333	7.27808625172222
ENSGALG00000000720	6.25738952230416	0.395482029892727	0.238595514954804	0.963234539741333	2.77940146772222
ENSGALG00000000721	6.40931682763664	0.133667180932632	0.91542870641196	0.996327264338593	-0.453304742388889
ENSGALG00000000723	22.3337495581496	0.0676451463589577	0.614180139360325	0.976334196128895	4.26817741083333
ENSGALG00000000724	7.28673141804161	0.0746187133987075	0.933490325199308	0.996646465468802	2.81460484844444
ENSGALG00000000726	10.2952413277723	0.166888384190451	0.239133748978502	0.963234539741333	4.77448280416667
ENSGALG00000000729	19.1149738875102	0.0317378762117848	0.884695129695092	0.994207872364281	4.71956242744444
ENSGALG00000000731	8.21524050412265	0.338817678398992	0.496282305701464	0.963234539741333	-1.8217748785
ENSGALG00000000734	12.43213604925	0.0836016265268482	0.67857400198614	0.984757034103849	3.27629359216667
ENSGALG00000000736	17.6537047394843	0.122466431850246	0.340840002677592	0.963234539741333	-2.93629455055556
ENSGALG00000000737	22.6994697607239	0.205663321887752	0.487781724554901	0.963234539741333	1.34972322905556
ENSGALG00000000740	9.66576602202737	0.0492983904367477	0.975344288684844	0.998576499201957	0.544857977277778
ENSGALG00000000747	4.48455129601631	0.146229224545299	0.463497579246378	0.963234539741333	7.20816987855556
ENSGALG00000000748	23.3133714532794	0.270146442406664	0.573890909181861	0.971565993053719	-1.159504272
ENSGALG00000000751	22.0091277250076	0.256388804679304	0.203898334556748	0.963234539741333	3.36915711227778
ENSGALG00000000755	14.1351320759738	0.217301126697559	0.416985450924316	0.963234539741333	4.17623705577778
ENSGALG00000000761	7.97446616531363	0.121453896593521	0.6878581045728	0.984757034103849	2.24303540538889
ENSGALG00000000764	20.4683372149536	0.267291709964404	0.274318937940124	0.963234539741333	4.84907609033333
ENSGALG00000000769	14.6599515496031	0.140802729209392	0.902436801678058	0.996327264338593	1.30828920216667
ENSGALG00000000775	22.2453734898262	0.0786244923483894	0.913376141914216	0.996327264338593	2.65797974344444
ENSGALG00000000776	8.69619477668986	0.0144853086181742	0.987896913126508	0.999878410725888	3.50986375905556
ENSGALG00000000777	10.1627406625768	0.14651830229443	0.138831407484359	0.963234539741333	3.833090981
ENSGALG00000000783	12.5323803242328	0.237392693531874	0.61986048874438	0.976968413907827	-0.0689021152222222
ENSGALG00000000784	1.56429058379835	0.133312771781802	0.445579360043716	0.963234539741333	2.48236129722222
ENSGALG00000000785	21.7155142700053	0.269359838127966	0.157270306693939	0.963234539741333	2.11601677866667
ENSGALG00000000787	8.1870043849433	0.0965805965769407	0.341544181090638	0.963234539741333	3.90150412966667
ENSGALG00000000790	11.8632227880763	0.0807575667479949	0.312322782520574	0.963234539741333	7.30163899383333
ENSGALG00000000791	0.406870881847055	0.149034668178481	0.516409321536858	0.963351072383567	2.18367570394444
ENSGALG00000000793	2.93711433040971	0.222653716663423	0.796195446114756	0.991392109875462	-1.83546446638889
ENSGALG00000000795	21.0129024843338	0.25778662433653	0.360941302839554	0.963234539741333	-2.63165957055556
ENSGALG00000000802	1.09034468104629	0.346439086744959	0.142048948855768	0.963234539741333	2.29981917683333
ENSGALG00000000803	14.3154099276387	0.697551778724045	0.0122248351671564	0.963234539741333	-2.51934975533333
ENSGALG00000000806	19.8095814962758	0.302015471175208	0.449069632662302	0.963234539741333	-2.208778182
ENSGALG00000000808	7.50452865323318	0.232048694989311	0.0184551547537138	0.963234539741333	-2.86125055411111
ENSGALG00000000811	1.54408962810394	0.11894072678731	0.553249919266606	0.970889525298942	4.8894539595
ENSGALG00000000812	23.2072796945745	0.191037339617431	0.296239115948707	0.963234539741333	6.06597182777778
ENSGALG00000000814	9.41026852073534	0.0463316699713243	0.514676016986527	0.963234539741333	6.87983438122222
ENSGALG00000000816	4.40000391578774	0.128816257503683	0.713672181468409	0.985858965585952	4.78065334355556
ENSGALG00000000817	20.8666766057551	0.0852491423023111	0.779766427290439	0.989285950586961	3.04591996966667
ENSGALG00000000818	15.7159966043095	0.0367971178176936	0.992308823928837	0.99995533938119	-1.95789311105556
ENSGALG00000000820	3.83504243105158	0.581825848293704	0.514305714291036	0.963234539741333	2.79908421277778
ENSGALG00000000824	21.2912577089207	0.366556664984412	0.235850481586032	0.963234539741333	-2.05390881961111
ENSGALG00000000830	7.165830321283	0.281451080262422	0.646119486982513	0.982703584000972	-1.06207152094444
ENSGALG00000000835	3.65130719033257	0.113724673987336	0.525731074473197	0.964688209530017	3.51822122883333
ENSGALG00000000838	4.65192460049865	0.113486218740831	0.881465301748802	0.994207872364281	0.518759796
ENSGALG00000000839	2.13331118415296	0.352153701655989	0.070636675156012	0.963234539741333	0.0391938022777778
ENSGALG00000000843	7.00446215520267	0.0882731465618316	0.840494552094493	0.992566930632545	3.03118749338889
ENSGALG00000000845	19.6600535014066	0.289255270792339	0.126640083824414	0.963234539741333	3.53988414022222
ENSGALG00000000847	10.7213495760935	0.0465762147875616	0.894096580359164	0.995343632237715	4.23911553988889
ENSGALG00000000848	17.305016055592	0.1363632046447	0.954076084323856	0.998576499201957	0.586830887833333
ENSGALG00000000853	12.8481113029023	0.0200731753230132	0.982695427754109	0.998781138035128	3.84790004794444
ENSGALG00000000855	9.82266281536747	0.0131303962865151	0.978721207525814	0.998576499201957	5.49837125433333
ENSGALG00000000856	7.09767131150853	0.158233919023624	0.149992794816607	0.963234539741333	3.77405080594444
ENSGALG00000000857	4.18845133527446	0.100840337973213	0.516042539384704	0.963351072383567	4.78698619161111
ENSGALG00000000862	1.51387014145598	0.0392559236280592	0.841451260564352	0.992566930632545	3.87795904005556
ENSGALG00000000863	8.35747033133403	0.704178925617253	0.129139122452433	0.963234539741333	-0.856834732111111
ENSGALG00000000864	7.67320808867905	0.0175043776975582	0.977122927852525	0.998576499201957	3.9284168015
ENSGALG00000000866	7.10091694437912	0.125422854892919	0.929133873176958	0.996646465468802	2.53600837383333
ENSGALG00000000868	2.97308964140105	0.14576180031542	0.587374318893803	0.972921674352649	2.27009601027778
ENSGALG00000000870	17.8062439685048	0.373260913348759	0.252646125626927	0.963234539741333	-2.60777740088889
ENSGALG00000000875	16.2585072651229	0.643702395979724	0.0362644342136404	0.963234539741333	-1.29211016822222
ENSGALG00000000881	4.24849824314904	0.259548703879263	0.780678861023286	0.989285950586961	-1.14125046094444
ENSGALG00000000883	8.03013251490937	0.232494240588531	0.117205766816863	0.963234539741333	3.51936600966667
ENSGALG00000000884	14.3084430725084	0.0963341571008617	0.417170232904394	0.963234539741333	5.567213561
ENSGALG00000000887	8.69022521993707	0.401326113125124	0.325336420854797	0.963234539741333	-2.03891000994444
ENSGALG00000000891	1.30723379545727	0.404925125442658	0.0277594410766891	0.963234539741333	2.09462121366667
ENSGALG00000000893	1.06581410364015e-14	0.0744980565	0.789117761078916	0.990237244407046	-2.87056702316667
ENSGALG00000000895	22.9821046556267	0.204677197482943	0.217316064212996	0.963234539741333	6.09985558566667
ENSGALG00000000901	12	0.070208007159091	0.340840002677593	0.963234539741333	-2.95617663038889
ENSGALG00000000902	12	0.069575338977273	0.340840002677592	0.963234539741333	-2.95648593483333
ENSGALG00000000903	12.2286734024067	0.165312011665184	0.479396000958925	0.963234539741333	3.049765051
ENSGALG00000000905	2.01706479030281	0.136052364688968	0.217499364850135	0.963234539741333	6.19503728622222
ENSGALG00000000906	7.24936366424285	0.271307451021901	0.398973185438388	0.963234539741333	2.17740455527778
ENSGALG00000000907	21.5138590482428	0.246954829422243	0.0174653919043233	0.963234539741333	5.95982610683333
ENSGALG00000000908	9.06410714430282	0.158640264593811	0.646896353262534	0.982703584000972	1.85432715988889
ENSGALG00000000909	18.7156944490207	0.349890626334256	0.802892748953348	0.991481114177286	5.93449265394444
ENSGALG00000000911	11.9999999999998	0.00176638245454575	0.999925351447219	0.99995533938119	-2.82620774244444
ENSGALG00000000913	7.60026760991297	0.128519048736546	0.481255986784228	0.963234539741333	4.175151498
ENSGALG00000000918	12.1660932975249	0.179100727758216	0.263970209378588	0.963234539741333	1.98188862011111
ENSGALG00000000919	21.2271100895071	0.310395861777463	0.241708643337798	0.963234539741333	-2.74561232733333
ENSGALG00000000920	17.1271860651365	0.839763056760982	0.0871227062273971	0.963234539741333	-1.02963523277778
ENSGALG00000000927	12.9330949670118	0.295196571121137	0.622165001621091	0.977394862444473	3.59641693011111
ENSGALG00000000934	23.2783714470323	0.272647633321085	0.103211140046062	0.963234539741333	1.48345880094444
ENSGALG00000000943	7.99432149472957	0.218557050684452	0.482428546217299	0.963234539741333	1.22836200594444
ENSGALG00000000944	3.63302766519707	0.169383023280188	0.256517246912299	0.963234539741333	5.20001856472222
ENSGALG00000000946	22.7185180717202	0.247333245673953	0.0242624629207506	0.963234539741333	6.72362480305556
ENSGALG00000000949	1.57074532239681	0.729258838437081	0.0102211888821442	0.963234539741333	-0.359291984888889
ENSGALG00000000950	8.87962927179618	0.150208021473847	0.335308193077205	0.963234539741333	4.27438185427778
ENSGALG00000000955	2.08100406999824	0.155610918592979	0.38891012472441	0.963234539741333	1.98409412872222
ENSGALG00000000962	2.43641490166926	0.613753377489567	0.0545708296110593	0.963234539741333	-2.24578196544444
ENSGALG00000000966	18.3588757947731	0.213928603378698	0.560765791000975	0.971060499215156	-2.72365015705556
ENSGALG00000000972	7.97608893150164	0.13360855597745	0.646000020989023	0.982703584000972	5.66159361183333
ENSGALG00000000975	17.7496483878717	0.128373490534912	0.635750384676345	0.980763517728951	2.19923962066667
ENSGALG00000000977	9.07699076419962	0.160806540791011	0.544583305896304	0.970365628815215	2.77027934788889
ENSGALG00000000978	19.9907050890403	0.0534382898414326	0.90997431333879	0.996327264338593	2.97174652022222
ENSGALG00000000988	0.18590100869384	0.279040682700236	0.218707276232757	0.963234539741333	3.95323482072222
ENSGALG00000000990	8.16600917357351	0.20161895394821	0.125788289940827	0.963234539741333	5.86111780583333
ENSGALG00000000991	1.63647328901362	0.173032538041126	0.180082865336481	0.963234539741333	4.14112338616667
ENSGALG00000000993	16.4258432394837	0.136992775963506	0.279444822144887	0.963234539741333	5.77941809711111
ENSGALG00000000994	17.6537047394843	0.0700935214957345	0.340840002677592	0.963234539741333	-2.95947580638889
ENSGALG00000000996	9.43278530005584	0.172603666139861	0.14385988625424	0.963234539741333	6.2498606185
ENSGALG00000000997	8.06226215928908	0.178010352172319	0.604435521417365	0.976334196128895	1.35046769133333
ENSGALG00000000998	2.43051514272315	0.0735232214881839	0.475941010739542	0.963234539741333	3.79211890116667
ENSGALG00000001000	20.1207616108495	0.0605053484427864	0.888510786180856	0.994207872364281	7.29470848233333
ENSGALG00000001003	10.3533446836281	0.362924389168901	0.311435428723502	0.963234539741333	-2.00821998805556
ENSGALG00000001006	22.5460614495797	0.0595095948558619	0.934042036156376	0.996646465468802	-2.73202787961111
ENSGALG00000001013	7.81650408847219	0.276473867979188	0.389627963563599	0.963234539741333	2.14422438177778
ENSGALG00000001014	4.65877794979615	0.0420082345472734	0.885775016922315	0.994207872364281	3.36306179827778
ENSGALG00000001017	8.83860317887682	0.122190991924463	0.527151950657508	0.965110844876913	1.79240301127778
ENSGALG00000001019	5.82754250113152	0.19288253041815	0.769299453274245	0.989285950586961	-2.42681552522222
ENSGALG00000001021	12	0.118268114431818	0.340840002677592	0.963234539741333	-2.93268057794444
ENSGALG00000001022	4.16200261769967	0.169494325240946	0.0777627126658645	0.963234539741333	4.70869575372222
ENSGALG00000001024	7.35279000577021	0.106307463523479	0.287592405155077	0.963234539741333	5.97716218805556
ENSGALG00000001025	13.5264056125759	0.132215452894002	0.224232689284632	0.963234539741333	4.8180180405
ENSGALG00000001028	18.7677173143601	0.385884714549795	0.601937371770103	0.976153385708846	-1.71162093711111
ENSGALG00000001030	23.3946295860167	0.23328027735674	0.139304206015149	0.963234539741333	3.59060525844444
ENSGALG00000001031	13.7462246764001	0.436959489761825	0.27312000715219	0.963234539741333	-1.9372823535
ENSGALG00000001034	15.8770815941579	0.167549758106632	0.304551143532766	0.963234539741333	3.742799698
ENSGALG00000001035	22.7961045997779	0.347792235629814	0.409510892957174	0.963234539741333	-2.542616644
ENSGALG00000001036	0.569868260171553	0.131551729809879	0.563230273736231	0.971060499215156	2.822396306
ENSGALG00000001037	9.07813667870492	0.0636317640214236	0.953491207359217	0.998576499201957	-0.8191690135
ENSGALG00000001038	1.71344706358673	0.175000178720401	0.503310567006386	0.963234539741333	0.0596397638888889
ENSGALG00000001042	19.244253580494	0.217389569564918	0.745995245668244	0.989285950586961	0.129923629333333
ENSGALG00000001043	13.6443623046076	0.0172720919417962	0.96058780706506	0.998576499201957	5.56279358438889
ENSGALG00000001046	6.44664680215763	0.176538259532334	0.51062713215534	0.963234539741333	6.86208616427778
ENSGALG00000001048	14.918125693922	0.272506239614018	0.603878575955413	0.976334196128895	-2.44713407116667
ENSGALG00000001049	22.4465032404467	0.161497639005749	0.466259106003001	0.963234539741333	1.88773027983333
ENSGALG00000001051	14.0765640602615	0.204503914562189	0.4465040794333	0.963234539741333	0.255032377611111
ENSGALG00000001054	22.6882681844557	0.0881870083089548	0.416575876384152	0.963234539741333	5.22721368205556
ENSGALG00000001055	22.2305558679364	0.0875285369196815	0.489966403550318	0.963234539741333	7.41176097633333
ENSGALG00000001056	17.0356394033048	0.223358048312185	0.663932505030269	0.984011356769419	0.321922888555556
ENSGALG00000001058	15.9982344512144	0.483619774372147	0.27219349145058	0.963234539741333	-2.14580834938889
ENSGALG00000001062	10.7647947802799	0.276464206410777	0.453103474092097	0.963234539741333	2.88681983344444
ENSGALG00000001067	8.81743668629557	0.0957061876093364	0.380901924895474	0.963234539741333	6.41330176861111
ENSGALG00000001073	19.1796779694159	0.684406662567568	0.0247365502291849	0.963234539741333	-1.3022320345
ENSGALG00000001076	2.1427171572383	0.282741215141661	0.296037771276244	0.963234539741333	1.54756601144444
ENSGALG00000001079	17.0948673155692	0.962402607702729	0.173231717515967	0.963234539741333	-2.09376412605556
ENSGALG00000001080	17.1037237047604	0.136797988519987	0.869335370245293	0.993939858719327	-2.62965451338889
ENSGALG00000001081	22.7576433944144	0.21845400276202	0.163869920582238	0.963234539741333	-2.82909724038889
ENSGALG00000001084	12	0.017444754159091	0.965589477616382	0.998576499201957	-2.92393242022222
ENSGALG00000001091	19.8145051772729	0.681125668112565	0.0469798862714875	0.963234539741333	-1.21866615283333
ENSGALG00000001093	6.0556641674189	0.30030139098506	0.0161075463019104	0.963234539741333	4.24517336577778
ENSGALG00000001094	4.91304720321699	0.358790056230351	0.598308488814939	0.97530701959565	-2.34025978772222
ENSGALG00000001096	22.3124060219812	0.363435701185419	0.0186724800078413	0.963234539741333	6.82024808333333
ENSGALG00000001099	10.6138067466997	0.164705280152606	0.0678033736272877	0.963234539741333	6.70251326238889
ENSGALG00000001101	7.13528394657128	0.264308655849356	0.474284380929544	0.963234539741333	3.91406618116667
ENSGALG00000001103	20.4052624471401	0.121698719679954	0.409403087992842	0.963234539741333	5.77021770194444
ENSGALG00000001107	8.16633898779837	0.0774441026998864	0.745503993345675	0.989285950586961	3.60059867011111
ENSGALG00000001108	18.4841009096548	0.641230385523423	0.085027379498473	0.963234539741333	1.94337258627778
ENSGALG00000001109	10.109073748973	0.158526409453565	0.633406399975558	0.980061919227666	4.95774501638889
ENSGALG00000001110	17.6333694412611	0.250988077302762	0.731857197284555	0.987835861833221	-1.97865810933333
ENSGALG00000001111	15.5071578374701	0.140035809141419	0.821483061074177	0.992566930632545	-2.39933992483333
ENSGALG00000001115	14.1939848652502	0.581808340265062	0.31272922272689	0.963234539741333	-1.45395309755556
ENSGALG00000001117	14.364960897827	0.0363148828854434	0.956983113564816	0.998576499201957	3.51638234233333
ENSGALG00000001118	9.65135671994068	0.0588314603984318	0.909022985858761	0.996327264338593	3.66352802844444
ENSGALG00000001121	6.91896382079489	0.274635637465296	0.151440133642975	0.963234539741333	5.22790677922222
ENSGALG00000001122	7.53390083983457	0.144612004072135	0.543616963845523	0.969357021966638	5.36549678388889
ENSGALG00000001124	13.4294176146322	0.388459392560368	0.525622740551433	0.964688209530017	-1.32635658766667
ENSGALG00000001126	15.767117541069	0.0414500188297335	0.919372515919966	0.996327264338593	3.30550795283333
ENSGALG00000001130	19.8122328666288	0.134150400546762	0.814366941959104	0.992566930632545	2.23653248333333
ENSGALG00000001132	8.80020345323982	0.232346917508139	0.0402216748556155	0.963234539741333	-2.84542462988889
ENSGALG00000001136	3.41310628467051	0.731853555647154	0.286757887297937	0.963234539741333	1.42241516083333
ENSGALG00000001141	2.61266477814769	0.624358409335685	0.518173524312562	0.96392610784266	1.80844305572222
ENSGALG00000001143	5.54243333944406	0.139623127954606	0.523909928698741	0.964196756455163	3.492220381
ENSGALG00000001144	23.7029865871088	0.202193853615555	0.105185026676101	0.963234539741333	2.24547276577778
ENSGALG00000001146	6.89804305896698	0.189908380978954	0.129049390624146	0.963234539741333	4.21645888122222
ENSGALG00000001149	2.24252848740215	0.434998468995111	0.359810142140028	0.963234539741333	-2.05001448655556
ENSGALG00000001153	3.596596596812	0.143875663874301	0.645742549957114	0.982703584000972	3.21337737133333
ENSGALG00000001157	9.63654073862162	0.0844384480955946	0.57150459236125	0.971100902431566	3.89676297655556
ENSGALG00000001158	19.389826428047	0.415528858337849	0.432085381507596	0.963234539741333	0.771410639333333
ENSGALG00000001161	7.3275291192944	0.270688739419304	0.16599560398099	0.963234539741333	2.56260307722222
ENSGALG00000001163	8.32061889716487	0.146385544217803	0.276598049763285	0.963234539741333	4.99361038711111
ENSGALG00000001165	12.0330487163471	0.126483196597416	0.414560021946973	0.963234539741333	3.571169663
ENSGALG00000001168	21.9434282071293	0.153761197547036	0.373470915533768	0.963234539741333	3.952113594
ENSGALG00000001169	12.9545626028308	0.368600566098654	0.449906991403588	0.963234539741333	-2.43049223744444
ENSGALG00000001171	5.46168191894902	0.260916348974536	0.251440237704104	0.963234539741333	2.56419920811111
ENSGALG00000001172	15.784815536878	0.529591735256404	0.587869514427818	0.972921674352649	2.31372847427778
ENSGALG00000001174	8.83334557442738	0.300903957579266	0.0700815474138486	0.963234539741333	1.628806984
ENSGALG00000001175	22.0363810711726	0.16227345973742	0.368069826077863	0.963234539741333	3.84319636744444
ENSGALG00000001177	4.14216701158238	0.36226721571171	0.207690668086215	0.963234539741333	1.98359503372222
ENSGALG00000001181	23.1395119625889	0.133379570561674	0.864307787296077	0.993295401485067	1.58783530266667
ENSGALG00000001182	12.0133074205914	0.249161921596542	0.149538565429765	0.963234539741333	3.50108658911111
ENSGALG00000001183	6.95745786468734	0.0721334587589716	0.711380253555147	0.985646592351869	7.92048213877778
ENSGALG00000001184	6.36732769783637	0.0898585324159889	0.861931843975163	0.993142922273797	3.15016929483333
ENSGALG00000001189	0.637708767548077	0.319710975357784	0.385270696449733	0.963234539741333	0.135702763444444
ENSGALG00000001201	7.02809422919719	0.209191097728876	0.216899480690936	0.963234539741333	4.77032481661111
ENSGALG00000001204	18.9717636821748	0.494479232592085	0.473035805451901	0.963234539741333	-1.03128870277778
ENSGALG00000001206	1.51711928334795	0.0562199060109897	0.951624301383352	0.998576499201957	-1.10794980088889
ENSGALG00000001207	11.0802859771291	0.513534491747708	0.218937259442175	0.963234539741333	1.7041380845
ENSGALG00000001214	4.08462421014871	0.48389627056081	0.194913905894243	0.963234539741333	0.929435719
ENSGALG00000001219	1.52674277811374	0.362383332183947	0.446900661752606	0.963234539741333	-1.89044357538889
ENSGALG00000001220	23.0526383702683	0.200155184534616	0.443242168759379	0.963234539741333	2.20122619755556
ENSGALG00000001223	18.305813641873	0.0486874325998141	0.875626504223854	0.994207872364281	3.48124809905556
ENSGALG00000001225	13.8495043458895	0.0535819000351988	0.778485409316558	0.989285950586961	5.96556173855556
ENSGALG00000001229	9.58023435850488	0.179180112724945	0.221610000671897	0.963234539741333	4.42864151083333
ENSGALG00000001231	4.53920688997925	0.049278590594808	0.828454155384411	0.992566930632545	2.24656225644444
ENSGALG00000001234	8.34050994188924	0.298699418665587	0.253838138371731	0.963234539741333	-2.6375313585
ENSGALG00000001235	16.3239437308373	0.373722868481423	0.576525715276125	0.971565993053719	-1.73482701305556
ENSGALG00000001238	20.9612023702473	0.0762048850560524	0.779093618705192	0.989285950586961	3.50330358305556
ENSGALG00000001239	8.38930259812751	0.20737544427622	0.792081250628442	0.990654910590027	-1.67300107077778
ENSGALG00000001244	0.41974146986497	0.605220696558478	0.0961929290084154	0.963234539741333	1.09766515477778
ENSGALG00000001245	21.4693206724507	0.536267135513959	0.0609481329755477	0.963234539741333	0.855965995333333
ENSGALG00000001250	0.0515299335827066	0.0117124260278684	0.989773774932533	0.999949333907041	9.1505600135
ENSGALG00000001252	6.91245960804473	0.296077165978652	0.604991929458513	0.976334196128895	-1.17726553916667
ENSGALG00000001253	8.89373747024926	0.377251434983762	0.131121249599686	0.963234539741333	2.50793934438889
ENSGALG00000001256	5.63346514393686	0.299876731715837	0.570242469175956	0.971100902431566	-2.32506565388889
ENSGALG00000001258	9.90168895247618	0.258567092526252	0.58527241387153	0.972088059129322	2.23350872922222
ENSGALG00000001262	10.5577849453894	0.197412555264085	0.684110751670153	0.984757034103849	2.74405799938889
ENSGALG00000001263	10.3226546064321	0.0782973069068241	0.937210922110904	0.996646465468802	1.18508067066667
ENSGALG00000001264	0.96908750607388	0.271878311223951	0.654885402577474	0.983779870547949	-0.774361091555556
ENSGALG00000001267	1.69645782688245	0.159230186512391	0.738854515453312	0.98918701879274	2.70090653166667
ENSGALG00000001270	23.2671698506963	0.154927117205166	0.163066334753617	0.963234539741333	4.19967159466667
ENSGALG00000001275	17.3741860730042	0.175589061912936	0.213956944483314	0.963234539741333	4.79009053994444
ENSGALG00000001276	6.34629526051566	0.143797793975256	0.340840002677592	0.963234539741333	-2.92685288005556
ENSGALG00000001279	10.8379278592015	0.0552558047992058	0.69359223795431	0.984757034103849	3.74815961444444
ENSGALG00000001282	8.96232637285331	0.242585090429398	0.83074057623074	0.992566930632545	1.70025986883333
ENSGALG00000001283	6.60577617304217	0.0681966715535724	0.496510092964043	0.963234539741333	7.04897537783333
ENSGALG00000001288	5.56784008188122	0.0846439564619578	0.957821269017746	0.998576499201957	1.68972521483333
ENSGALG00000001289	0.727328859742808	0.189837544620777	0.485735267410619	0.963234539741333	2.54404399777778
ENSGALG00000001299	13.9707744987172	0.0982370781126011	0.684406897336988	0.984757034103849	-2.80293106438889
ENSGALG00000001304	17.8311802619575	0.208194103578348	0.501248140448426	0.963234539741333	2.84037979033333
ENSGALG00000001306	8.17492204695348	0.0500895161861671	0.937292175374377	0.996646465468802	3.32580251938889
ENSGALG00000001309	14.0273354998084	0.0901726841049399	0.773957610481629	0.989285950586961	2.90999026977778
ENSGALG00000001310	22.1281853607099	0.178109471883674	0.714091788070595	0.985858965585952	-2.62112600377778
ENSGALG00000001311	9.29693053142447	0.215326223374513	0.65895935416661	0.98383734645244	-2.36064401572222
ENSGALG00000001313	8.65784979312748	0.178298713701693	0.0373255204650224	0.963234539741333	7.07258316144444
ENSGALG00000001314	2.41381894030333	0.304553359816391	0.100178198103207	0.963234539741333	2.42063816688889
ENSGALG00000001315	6.34629526051565	0.100710178409328	0.340840002677593	0.963234539741333	-2.94592428611111
ENSGALG00000001316	5.83273410386769	0.370188172831885	0.335032908283072	0.963234539741333	5.23228256861111
ENSGALG00000001317	18.332683591805	0.346488539677452	0.420294622398056	0.963234539741333	-0.00456912172222222
ENSGALG00000001319	5.93194766128362	0.524814804684427	0.202807416077211	0.963234539741333	2.34519860744444
ENSGALG00000001328	5.80811825250827	0.0991619962066626	0.542530224821219	0.968871221208858	7.61126554088889
ENSGALG00000001329	21.332222696846	0.192907092074489	0.404010257789051	0.963234539741333	3.61350326011111
ENSGALG00000001330	22.5336562201169	0.199136190834366	0.0487351930247283	0.963234539741333	7.26021409772222
ENSGALG00000001331	10.8753674269929	0.145271803136813	0.607020855439185	0.976334196128895	2.43405458466667
ENSGALG00000001332	17.991837084056	0.26994642804302	0.506287033048866	0.963234539741333	-0.259011526611111
ENSGALG00000001333	0.258699216531053	0.138391551704837	0.58267229885505	0.971832139270109	2.16178072833333
ENSGALG00000001334	6.33806549733525	0.136518300943609	0.274165776185313	0.963234539741333	8.28413894116667
ENSGALG00000001335	19.7734457187148	0.132784825020019	0.550606813802377	0.970889525298942	4.70379307511111
ENSGALG00000001341	8.39313210608273	0.369341187833564	0.500898012528864	0.963234539741333	-1.78006149055556
ENSGALG00000001342	12.4473324515979	0.17186524051644	0.303038290227562	0.963234539741333	-2.81751483938889
ENSGALG00000001343	12	0.0411907527045455	0.746954378530827	0.989285950586961	-2.93844386377778
ENSGALG00000001347	5.41961895174511	0.359188717159082	0.183886612086421	0.963234539741333	-2.64862312994444
ENSGALG00000001348	0.420573232962528	0.0762743244978762	0.974083936528046	0.998576499201957	-1.13743058972222
ENSGALG00000001350	18.6654027535033	0.154078245679013	0.753286730207221	0.989285950586961	2.00756704977778
ENSGALG00000001362	3.8843422665628	0.122746121934511	0.666785187989349	0.984011356769419	2.93386509527778
ENSGALG00000001363	21.6985867841165	0.259939872855851	0.0309272058806974	0.963234539741333	3.72164389227778
ENSGALG00000001364	9.39870391042348	0.0766825117501369	0.691984620315539	0.984757034103849	5.07215194755556
ENSGALG00000001366	2.73589127013467	0.190747165065026	0.530227451037633	0.965940022975521	1.62469985638889
ENSGALG00000001369	5.60546372795969	0.353495629530324	0.460422249615486	0.963234539741333	-1.30477530055556
ENSGALG00000001370	8.35516236809045	0.643036469782339	0.218291193844546	0.963234539741333	-0.958318099722222
ENSGALG00000001371	16.1075090103215	0.477434449931311	0.490847144657069	0.963234539741333	-1.79875208083333
ENSGALG00000001373	10.3930617713229	0.457415224634395	0.0893473959831584	0.963234539741333	-1.14306071583333
ENSGALG00000001374	6.37674584360481	0.383006903368195	0.14398161285775	0.963234539741333	1.604987469
ENSGALG00000001375	1.44446773044169	0.100166536424026	0.750513842663388	0.989285950586961	2.32417842033333
ENSGALG00000001376	13.4294070560466	0.246555364904236	0.530384456327106	0.965940022975521	-0.221651954055556
ENSGALG00000001377	5.26735424647911	0.114271815892738	0.887617974330548	0.994207872364281	0.7813477075
ENSGALG00000001382	18.9156429714358	0.206755554403059	0.151043148001114	0.963234539741333	4.91592252588889
ENSGALG00000001383	8.79327567782046	1.00393327308497	0.0283839642271439	0.963234539741333	-1.10820762188889
ENSGALG00000001387	9.32602624932291	0.245989070965138	0.693816214844804	0.984757034103849	-2.17596653772222
ENSGALG00000001389	7.30872885968859	0.290568397682025	0.194517171253787	0.963234539741333	3.97472548794444
ENSGALG00000001391	14.7155495078747	0.291493430582638	0.860243187062362	0.992867046077311	4.75234567761111
ENSGALG00000001392	9.29359297323571	0.0528860446299443	0.965553698199161	0.998576499201957	1.68833601633333
ENSGALG00000001394	0.115232714873137	0.329595219187874	0.0587393864219905	0.963234539741333	3.58833172533333
ENSGALG00000001405	3.40733127876608	0.192111259826694	0.758693860340489	0.989285950586961	0.283385106444444
ENSGALG00000001407	17.4842671333731	0.646315838376767	0.158912781864233	0.963234539741333	-1.39131957877778
ENSGALG00000001409	7.105427357601e-15	0.052763253	0.511279969834818	0.963234539741333	-2.95825633483333
ENSGALG00000001410	8.64967207253623	0.601745777675861	0.176912764876358	0.963234539741333	-0.386615649444444
ENSGALG00000001412	21.7373713946058	0.232955312728754	0.521412850194676	0.964196756455163	1.46331618366667
ENSGALG00000001416	5.34467718848563	0.157296380259599	0.769183007600634	0.989285950586961	-0.183214674333333
ENSGALG00000001418	18.7642493932042	0.183305491926467	0.368581449921937	0.963234539741333	-2.87841248088889
ENSGALG00000001419	12.1221553930394	0.198171597084471	0.217250531256511	0.963234539741333	4.99703248922222
ENSGALG00000001420	11.3050436480751	0.0978470019995512	0.742765804601645	0.989285950586961	1.18181463477778
ENSGALG00000001425	17.9200377121471	0.551857322727586	0.0845418022058253	0.963234539741333	-1.74814635383333
ENSGALG00000001428	12.11514990615	0.211265691421141	0.616543752800637	0.976390354805931	3.45781527905556
ENSGALG00000001429	5.13921496028847	0.0891276704989621	0.46371032806423	0.963234539741333	6.28914970383333
ENSGALG00000001431	23.391248631993	0.159659620553231	0.798973854863275	0.991481114177286	-2.68809558688889
ENSGALG00000001433	9.94064002635878	0.184238724386278	0.31521921935014	0.963234539741333	1.62122465566667
ENSGALG00000001434	4.48723904003502	0.0993787266805173	0.928415154384169	0.996646465468802	1.59879977416667
ENSGALG00000001437	6.85582909597439	0.0855021689740275	0.800132305976943	0.991481114177286	7.67158040127778
ENSGALG00000001439	23.701680461629	0.353260624644924	0.321134250007638	0.963234539741333	0.8114383505
ENSGALG00000001441	0.191569525508616	0.186412046106054	0.217078755233732	0.963234539741333	5.27092693916667
ENSGALG00000001442	3.86122291201446	0.213106293668806	0.502476140084457	0.963234539741333	-2.76692844766667
ENSGALG00000001445	16.6190455260323	0.228645905586318	0.689221139198862	0.984757034103849	-0.209787994222222
ENSGALG00000001446	12.079271288126	0.190395454438593	0.537681977589341	0.967544998716015	5.8153865745
ENSGALG00000001449	21.0263431074738	0.136355122910828	0.863816925432552	0.993295401485067	0.0584103428333333
ENSGALG00000001450	15.6308230117289	0.324579630148191	0.55587942339703	0.970903936906684	-2.08003748355556
ENSGALG00000001452	19.0228393000304	0.0998418104815426	0.51834272596589	0.96392610784266	7.50601298633333
ENSGALG00000001459	20.7343213927197	0.290731989671536	0.475006203589952	0.963234539741333	3.84478179822222
ENSGALG00000001462	17.9855280643852	0.315129336146962	0.520677349762166	0.964196756455163	-2.26314053372222
ENSGALG00000001463	4.6837348567303	0.277633157677514	0.213778474126758	0.963234539741333	0.981663954
ENSGALG00000001465	20.6015376345704	0.124042584245351	0.262918503187571	0.963234539741333	8.42201355788889
ENSGALG00000001467	15.8868531916243	0.147564525949248	0.923394491809721	0.996588483913311	-0.0993086049444444
ENSGALG00000001470	0.342429535614141	0.292917850092005	0.112720461129263	0.963234539741333	5.07026252227778
ENSGALG00000001472	15.3269557345572	0.0671421897816092	0.903649306370422	0.996327264338593	4.32840469772222
ENSGALG00000001473	14.7859236378422	0.253771552227613	0.194857873356497	0.963234539741333	1.14246788433333
ENSGALG00000001474	9.02906514686762	0.0845429461539443	0.428997893706976	0.963234539741333	6.799283291
ENSGALG00000001475	1.968794934151	0.0622593691393245	0.701336346106255	0.98478620207995	8.94651187255556
ENSGALG00000001476	12.774409055445	0.156677603963833	0.816994798161834	0.992566930632545	4.75623255483333
ENSGALG00000001479	20.3251659498822	0.104895335886398	0.529485133335983	0.965940022975521	2.63939445866667
ENSGALG00000001480	17.7369697757385	0.404652871342411	0.558239946058022	0.971060499215156	1.15689536944444
ENSGALG00000001483	0.327375092531874	0.222701344459789	0.398859990444631	0.963234539741333	3.91261045383333
ENSGALG00000001486	16.7032029509683	0.206199561866939	0.714276974661452	0.985858965585952	-2.43334186516667
ENSGALG00000001489	8.58610981146052	0.0686838602421887	0.550832383571405	0.970889525298942	4.96543835511111
ENSGALG00000001490	17.6537047394843	0.192218345307297	0.340840002677592	0.963234539741333	-2.90542101422222
ENSGALG00000001491	5.98496878026475	0.473785767528971	0.1802360325126	0.963234539741333	-0.175274712444444
ENSGALG00000001492	23.4043791930822	0.126667316374485	0.306988440062014	0.963234539741333	5.96623245294444
ENSGALG00000001501	7.54711220827914	0.156917608451833	0.325666481940374	0.963234539741333	5.33432329133333
ENSGALG00000001502	8.52972148545505	0.0914891050266956	0.466023167244675	0.963234539741333	3.33502583522222
ENSGALG00000001503	4.14400352723551	0.0641560281468421	0.827467780673944	0.992566930632545	3.3491752535
ENSGALG00000001504	4.38586051225054	0.0386954941665711	0.903295097576422	0.996327264338593	3.01537085327778
ENSGALG00000001506	15.1720742055812	0.237032980111955	0.571556527716091	0.971100902431566	1.14716422922222
ENSGALG00000001512	10.5194908398117	0.124460948617271	0.641381872365847	0.981759521874051	3.38513336477778
ENSGALG00000001513	10.6683078011829	0.204726913882868	0.335409162748635	0.963234539741333	6.03935949438889
ENSGALG00000001518	17.6537047394843	0.328881024087618	0.186595144587394	0.963234539741333	-2.84493148827778
ENSGALG00000001521	3.93038561694319	0.104975370325777	0.63239934193037	0.979666497836384	4.5773434635
ENSGALG00000001522	11.0015092790257	0.127872328878696	0.0915549626336903	0.963234539741333	7.1539984125
ENSGALG00000001525	13.222109635838	0.104393276118975	0.847654866423628	0.992566930632545	3.7212114165
ENSGALG00000001527	7.14455098861293	0.344466303538802	0.76080790481382	0.989285950586961	-1.40092868472222
ENSGALG00000001529	20.1675339658256	0.14987479449005	0.551100284075984	0.970889525298942	3.37516096
ENSGALG00000001531	17.682136121101	0.120523039095064	0.838064577766486	0.992566930632545	3.91331878666667
ENSGALG00000001533	21.7330286732704	0.214578376720883	0.273964765636148	0.963234539741333	-2.82179123022222
ENSGALG00000001534	19.5491192866819	0.376953119817133	0.752536954612643	0.989285950586961	2.87951889666667
ENSGALG00000001536	10.9792992441527	0.279940310204354	0.733556344035773	0.987995911925731	1.897347326
ENSGALG00000001538	21.9073287781138	0.380070401760274	0.04892359919365	0.963234539741333	4.07712198416667
ENSGALG00000001540	7.79131601129673	0.111166699780329	0.191253529446312	0.963234539741333	3.93478063305556
ENSGALG00000001542	12.8038665489446	0.244978948255783	0.62186076399654	0.977158509875694	-2.00091206272222
ENSGALG00000001545	6.4609422562812	0.238766603322455	0.253504884235648	0.963234539741333	1.47052329677778
ENSGALG00000001546	5.59112725510826	0.0597834071055693	0.901195703004187	0.996327264338593	2.81905074
ENSGALG00000001547	3.39799027660909	0.0571167566535721	0.720167357712738	0.987183016786836	7.27053087594444
ENSGALG00000001550	23.8915644616001	0.0872871320055892	0.387195702153739	0.963234539741333	6.26049044511111
ENSGALG00000001551	7.49208362013418	0.108798019307977	0.508562343219822	0.963234539741333	4.15637330883333
ENSGALG00000001555	16.4987389299892	0.0283903846791735	0.928312947413851	0.996646465468802	4.86384093588889
ENSGALG00000001557	2.31551363344293	0.197838282869441	0.130806877164576	0.963234539741333	2.65619055872222
ENSGALG00000001558	12.0266715657996	0.336547647931174	0.63732751640887	0.981318534323901	-0.977821894555556
ENSGALG00000001559	11.6509197723218	0.171536307314811	0.545120164365258	0.970365628815215	-2.78896033061111
ENSGALG00000001561	22.1706582648496	0.261534233507237	0.20359852505794	0.963234539741333	2.77871413361111
ENSGALG00000001563	2.81860248847798	0.133293946978452	0.132021965409108	0.963234539741333	4.372114419
ENSGALG00000001564	4.55628978510459	0.360951736730592	0.712001817281173	0.985646592351869	1.57672364705556
ENSGALG00000001565	7.88198404923081	0.0737518191324836	0.968467803719654	0.998576499201957	-1.274717763
ENSGALG00000001568	1.3299405726562	0.0978158962033003	0.250765560183467	0.963234539741333	5.27308197394444
ENSGALG00000001569	14.7935073765701	0.452124586182602	0.632764492969981	0.97986890772781	-0.178524868611111
ENSGALG00000001571	21.5947949206839	0.266596236927154	0.36596233505645	0.963234539741333	1.4196847175
ENSGALG00000001572	4.61820942901939	0.259426563633721	0.134148243333888	0.963234539741333	3.11614401466667
ENSGALG00000001573	12	0.119207424886364	0.340840002677592	0.963234539741333	-2.9322213595
ENSGALG00000001577	9.46681811867383	0.15681304522118	0.329583544601684	0.963234539741333	4.56983743955556
ENSGALG00000001583	12.8861470278282	0.323089382908641	0.540120239666131	0.967998693229275	0.00499702500000001
ENSGALG00000001586	22.0356161132987	0.167327342501257	0.549892993270329	0.970889525298942	0.942764930333333
ENSGALG00000001593	21.2868204829997	0.168818647020884	0.191567872146809	0.963234539741333	4.43407265616667
ENSGALG00000001595	5.45555047887272	0.124483989846079	0.864042829936251	0.993295401485067	-2.59637287427778
ENSGALG00000001596	10.8979269425088	0.157559270745361	0.47830742346964	0.963234539741333	2.03575691272222
ENSGALG00000001597	23.2555367471427	0.172434119623076	0.0535860036549885	0.963234539741333	5.30101169311111
ENSGALG00000001600	8.6050305498898	0.234951027564889	0.0891606092261199	0.963234539741333	4.54782115027778
ENSGALG00000001602	22.3998670376531	0.0749524404746306	0.418247227433339	0.963234539741333	5.76429182488889
ENSGALG00000001603	0.955089692704465	0.0230555574830678	0.99408382440621	0.99995533938119	4.13600789044444
ENSGALG00000001604	14.8163838725946	0.0638757578900604	0.741980719225492	0.989285950586961	4.083040081
ENSGALG00000001605	21.0460196981296	0.227948095817324	0.379142418708358	0.963234539741333	-2.81120483994444
ENSGALG00000001606	5.63290609613649	0.436634778645347	0.324220956722599	0.963234539741333	-1.46889451788889
ENSGALG00000001607	0.773994808713539	0.10730178687483	0.313927345323392	0.963234539741333	3.20150489705556
ENSGALG00000001608	1.8511307578287	0.156574979001971	0.898698335133157	0.995813966419127	-0.0994829621666667
ENSGALG00000001610	4.48351290100152	0.116021622654477	0.718749527532299	0.986669823202864	1.05761517583333
ENSGALG00000001611	11.5900232847342	0.176087447042003	0.481108828727099	0.963234539741333	1.44080633277778
ENSGALG00000001613	1.0599533333077	0.0686402404403295	0.270031310631178	0.963234539741333	5.21901777077778
ENSGALG00000001615	23.8546077159486	0.24992258268732	0.269852157261216	0.963234539741333	1.67978069466667
ENSGALG00000001616	12.3604658825911	0.0230313688202132	0.990842007134287	0.999949333907041	0.515364222833333
ENSGALG00000001617	23.3218119634637	0.124520796847492	0.722261679755513	0.98721871070555	2.07726427988889
ENSGALG00000001618	9.48060210457871	0.0947190746684818	0.28185310820434	0.963234539741333	-2.93068940561111
ENSGALG00000001619	14.3590011275314	0.644845317411564	0.0975141114855514	0.963234539741333	-0.196973428055556
ENSGALG00000001620	17.3329537496725	0.264623648652134	0.85243619075637	0.992737948070082	2.901891871
ENSGALG00000001621	4.99356288269104	0.430546866775588	0.254226740336152	0.963234539741333	0.952990953666667
ENSGALG00000001624	18.6419756825438	0.0923872428674387	0.450843484498231	0.963234539741333	3.776420183
ENSGALG00000001626	21.3317240272509	0.0830361558362209	0.964316109082196	0.998576499201957	-0.360507720055556
ENSGALG00000001633	1.45643021665324	0.251423952018034	0.227042174061427	0.963234539741333	3.57973455688889
ENSGALG00000001634	22.0395423199218	0.230190315273173	0.0682613431136973	0.963234539741333	8.48221238138889
ENSGALG00000001637	9.72986310092482	0.405282185957311	0.355086499759248	0.963234539741333	-1.531296733
ENSGALG00000001639	15.7538350632607	0.173227032993754	0.428492962009026	0.963234539741333	3.3138841025
ENSGALG00000001640	18.3170884272942	0.29717682106359	0.437948680324845	0.963234539741333	-0.0920558023333333
ENSGALG00000001642	5.17126735195668	0.0399469440144832	0.856976257086407	0.992737948070082	3.49884930777778
ENSGALG00000001644	20.2603711794131	0.0912033352544627	0.920777912177554	0.996327264338593	-0.353602176
ENSGALG00000001645	20.8726703819244	0.196535476632803	0.786548805168155	0.989845733420174	-1.11267874505556
ENSGALG00000001647	20.8771507632701	0.126760722996671	0.549613491611412	0.970889525298942	-2.83323748172222
ENSGALG00000001651	0.945713087034257	0.229284876211236	0.229664352213314	0.963234539741333	0.924404596722222
ENSGALG00000001652	5.28124638403979	0.0829652146412023	0.441570749530565	0.963234539741333	6.45796650955556
ENSGALG00000001653	9.14121114809932	0.0321917648366104	0.993185345734767	0.99995533938119	-2.519752624
ENSGALG00000001654	19.2497638088747	0.163841621789114	0.397691935996673	0.963234539741333	5.91287051105556
ENSGALG00000001655	21.2740006547377	0.16962567032116	0.214262711931651	0.963234539741333	4.98171041411111
ENSGALG00000001658	20.3374031290797	0.112540113496521	0.195470282404139	0.963234539741333	8.36677457816667
ENSGALG00000001662	16.5683156284509	0.188349433147449	0.760130550265749	0.989285950586961	-1.28810277566667
ENSGALG00000001663	16.8786657963469	0.137070225551253	0.382095332929003	0.963234539741333	3.88055849655556
ENSGALG00000001664	2.71069175162865	0.298805207375457	0.250774723100179	0.963234539741333	2.26429551761111
ENSGALG00000001666	23.8480619163968	0.188216323169704	0.256234526972825	0.963234539741333	3.69292825377778
ENSGALG00000001668	2.33455781261751	0.267138441793307	0.212567614230659	0.963234539741333	5.3644847125
ENSGALG00000001678	3.82319764053049	0.343858932526986	0.0908266226999235	0.963234539741333	1.92838250155556
ENSGALG00000001682	21.1336549394805	0.334339690183004	0.384943604702376	0.963234539741333	0.803859235722222
ENSGALG00000001684	7.71282211572204	0.14233319245342	0.592559595122432	0.974140788704401	6.66797657966667
ENSGALG00000001688	18.9160218193326	0.155934187534054	0.831864333725962	0.992566930632545	7.07162131205556
ENSGALG00000001689	2.64235351408863	0.0929196777169073	0.644054219827543	0.982471313888654	3.32909096216667
ENSGALG00000001690	12.461989897839	0.201979375342134	0.283375027190069	0.963234539741333	3.02823212183333
ENSGALG00000001691	13.5638594718769	0.103496874063177	0.626068167780732	0.977964353248912	3.055839385
ENSGALG00000001692	6.33676767776682	0.101715400063396	0.879571865434018	0.994207872364281	6.44217430005556
ENSGALG00000001695	18.6999538778935	0.518584776690752	0.0923013311447452	0.963234539741333	-2.60702339472222
ENSGALG00000001696	2.92691315700952	0.392762817590933	0.279964660536232	0.963234539741333	-0.879711449777778
ENSGALG00000001697	6.34629526051565	0.100710178409328	0.340840002677593	0.963234539741333	-2.94592428611111
ENSGALG00000001698	14.008394030912	0.132696980519717	0.338756750375867	0.963234539741333	7.57632673338889
ENSGALG00000001701	6.1885253828069	0.414525968967618	0.390171307355321	0.963234539741333	0.589446550888889
ENSGALG00000001702	2.93759715415166	0.741247436380367	0.0978283383505586	0.963234539741333	0.807244747555556
ENSGALG00000001708	4.47271577652933	0.0910786999640596	0.490799878098546	0.963234539741333	5.00099309622222
ENSGALG00000001709	3.54065704785839	0.155971165658568	0.782288541427961	0.989285950586961	2.73021736105556
ENSGALG00000001711	23.0486764292914	0.200877526885119	0.205128606418446	0.963234539741333	1.28030525616667
ENSGALG00000001714	3.69298461964652	0.138398400528675	0.648964943119174	0.983238375490258	0.8409528565
ENSGALG00000001716	5.71294945462535	0.0233466691731486	0.990157913559668	0.999949333907041	2.58254791316667
ENSGALG00000001717	14.1924144061789	0.325224877451034	0.374368350061991	0.963234539741333	2.72563313188889
ENSGALG00000001718	21.2363093501976	0.0776299613051551	0.800413654499117	0.991481114177286	5.88336173238889
ENSGALG00000001720	5.67300416627328	0.181446452063815	0.679863400154981	0.984757034103849	0.629679017277778
ENSGALG00000001722	0.512091416780216	0.0840231461490054	0.612265276334812	0.976334196128895	3.03995887511111
ENSGALG00000001725	2.34108565899397	0.0232602008430732	0.98164119216494	0.998669204252144	2.43174699905556
ENSGALG00000001726	2.5155399065999	0.110879155657427	0.459817008280646	0.963234539741333	4.45618661822222
ENSGALG00000001727	5.28813544645595	0.661829305252544	0.561304993341063	0.971060499215156	3.112171653
ENSGALG00000001728	3.75188871676879	0.132846734020378	0.571001177082376	0.971100902431566	3.2059118415
ENSGALG00000001729	2.25175380398435	0.268440988865974	0.0957327916262858	0.963234539741333	3.4572302785
ENSGALG00000001730	12.031085568544	0.0832088366962313	0.780703253256479	0.989285950586961	3.14210399711111
ENSGALG00000001731	20.4322088670876	0.266874570951373	0.525269744988113	0.964688209530017	1.42865141911111
ENSGALG00000001733	20.0930061216446	0.154001800822587	0.917914903893828	0.996327264338593	-0.330718604166667
ENSGALG00000001737	9.76280099819964	0.0667983745449073	0.661262689394483	0.98383734645244	7.08101984888889
ENSGALG00000001740	7.58513974435793	0.478613332168344	0.329845812354681	0.963234539741333	-1.72858430255556
ENSGALG00000001741	6.43701298687866	0.227072482115165	0.336600518849376	0.963234539741333	8.46646640172222
ENSGALG00000001749	22.4918276750749	0.341803793324823	0.0808600354170862	0.963234539741333	4.31431991227778
ENSGALG00000001750	3.63832810846725	0.0979201299556309	0.622079454317099	0.97736519892805	6.0914573075
ENSGALG00000001753	5.14878468579931	0.0844402739389429	0.880555978002138	0.994207872364281	2.80822595
ENSGALG00000001758	20.6622328456904	0.197078135954071	0.38944293570036	0.963234539741333	3.32542908961111
ENSGALG00000001764	5.72669550294627	0.123410235598395	0.883240435137571	0.994207872364281	-2.29417417288889
ENSGALG00000001765	20.2558180906107	0.117995216491179	0.78955925918505	0.99026109268843	-0.210563529111111
ENSGALG00000001768	11.2740073260728	0.178624122925503	0.513120451474472	0.963234539741333	5.57126200077778
ENSGALG00000001773	18.2026325740861	0.237674487603186	0.764865885554923	0.989285950586961	-0.868936353
ENSGALG00000001774	7.24393497425332	0.285497921616851	0.22926967932002	0.963234539741333	5.40247164088889
ENSGALG00000001777	18.2476529999491	0.0217648887424795	0.966381905536793	0.998576499201957	3.39157164394444
ENSGALG00000001779	3.69100940943706	0.161922491109652	0.367175976546115	0.963234539741333	2.5334135955
ENSGALG00000001780	17.0721294553301	0.571371964591924	0.304105940665207	0.963234539741333	-0.581966129
ENSGALG00000001782	12.1374289038683	0.391042803006338	0.0202278861105873	0.963234539741333	2.896445814
ENSGALG00000001788	6.45746758149816	0.133248855207492	0.451773901979326	0.963234539741333	3.45483260066667
ENSGALG00000001790	14.6203637719432	0.0819487315807198	0.946857858673575	0.998496415198064	0.505293751222222
ENSGALG00000001791	5.75659612689717	0.172728192897101	0.583121154177519	0.97184524963371	1.30211215033333
ENSGALG00000001792	8.39496619620145	0.145347902321313	0.420934024647808	0.963234539741333	3.58060289322222
ENSGALG00000001793	12	0.156882012386364	0.340840002677592	0.963234539741333	-2.91380267227778
ENSGALG00000001797	9.75594715471901	0.302333276461737	0.305389834525102	0.963234539741333	-2.628504126
ENSGALG00000001798	0.500658485482024	0.218571926570861	0.0594951534240734	0.963234539741333	3.53336957361111
ENSGALG00000001800	11.4221922312383	0.190134091070878	0.742353411577058	0.989285950586961	1.38430970322222
ENSGALG00000001801	12.1638657003009	0.28660574599355	0.115446107142905	0.963234539741333	3.70780961622222
ENSGALG00000001802	22.3313125389729	0.13310436079546	0.730067403811372	0.987376065792507	3.06747692172222
ENSGALG00000001803	18.8417736999269	0.088323872842673	0.25645711398814	0.963234539741333	6.18217551677778
ENSGALG00000001805	22.2885565956388	0.0511438216810623	0.958691304324113	0.998576499201957	3.44448117855556
ENSGALG00000001812	19.0580772373647	0.0361050341579778	0.96579209159612	0.998576499201957	2.97459755761111
ENSGALG00000001816	14.7381956557523	0.221448750000723	0.229991126602719	0.963234539741333	4.16713977455556
ENSGALG00000001817	13.3606430802511	0.0361903284569178	0.850874511596527	0.992737948070082	5.95289257705556
ENSGALG00000001823	7.40018452203799	0.027390628985256	0.910829599549775	0.996327264338593	4.38583767522222
ENSGALG00000001824	9.93058833425673	0.470916630611624	0.0866896207450554	0.963234539741333	-2.51344521288889
ENSGALG00000001826	6.29497022652405	0.0982833253195699	0.748375756417183	0.989285950586961	3.95531588583333
ENSGALG00000001833	9.7361560640157	0.204560339527525	0.325600775649767	0.963234539741333	3.92061925711111
ENSGALG00000001835	17.7464901452265	0.128159002909445	0.928260729565982	0.996646465468802	-1.87680394311111
ENSGALG00000001837	0.862349319013639	0.19088773144899	0.31179226855922	0.963234539741333	3.12361024816667
ENSGALG00000001838	3.85574046726283	0.203300777805078	0.313477500687474	0.963234539741333	5.4243704465
ENSGALG00000001840	14.8851513107446	0.169713323565224	0.590730898273012	0.973851232118319	1.42689856361111
ENSGALG00000001841	1.27043464876077	0.150635745415875	0.125737783483523	0.963234539741333	5.50306637177778
ENSGALG00000001844	2.90960020869768	0.146723474749973	0.332511818387396	0.963234539741333	1.27513016433333
ENSGALG00000001845	8.02145817582781	0.257132878588213	0.279209209598909	0.963234539741333	2.47008740916667
ENSGALG00000001848	8.12816600742211	0.146118332903774	0.46554788951417	0.963234539741333	3.85672344627778
ENSGALG00000001849	19.1802906563767	0.104950913750718	0.942002585533341	0.998012838297679	-0.340595071555556
ENSGALG00000001850	22.4075173495576	0.208088182806166	0.0103049482363043	0.963234539741333	3.86249678627778
ENSGALG00000001852	8.04381493402779	0.121986028156004	0.220623692824416	0.963234539741333	5.04353650444444
ENSGALG00000001856	15.0376902824823	0.476959747236936	0.455473479822245	0.963234539741333	-1.68518894227778
ENSGALG00000001857	2.25218892253172	0.1016454447459	0.907825914978823	0.996327264338593	0.673577129444444
ENSGALG00000001859	7.55974724850274	0.325377754119434	0.522568878397796	0.964196756455163	-0.7739315615
ENSGALG00000001860	18.7261726129829	0.0759578783653171	0.889961547313511	0.994207872364281	4.34995410166667
ENSGALG00000001862	20.13062001136	0.242317148990236	0.643738219293077	0.98220588527486	-1.94341890061111
ENSGALG00000001863	23.2930442203814	0.43369704560394	0.280492345059408	0.963234539741333	-2.00892265327778
ENSGALG00000001864	14.2182341253796	0.200724039138379	0.158886234765969	0.963234539741333	2.69480683383333
ENSGALG00000001869	11.6368559360493	0.298627285311199	0.434785783299019	0.963234539741333	0.521968681111111
ENSGALG00000001872	20.9452467422516	0.101523950947902	0.246387750751056	0.963234539741333	6.43886434022222
ENSGALG00000001876	17.8413834657453	0.11882396852193	0.942462968324232	0.998012838297679	-2.33122549605556
ENSGALG00000001882	22.3212192800605	0.348467895002722	0.627401831376162	0.977964353248912	-0.652420135444444
ENSGALG00000001883	23.6847378940357	0.359418112049009	0.215220877971195	0.963234539741333	0.800359369833333
ENSGALG00000001889	8.92534350148316	0.188081861371624	0.509147597996648	0.963234539741333	0.748180184166667
ENSGALG00000001892	22.2965549531525	0.258103888615197	0.339855534019981	0.963234539741333	-2.71530479644444
ENSGALG00000001894	9.48299593904204	0.368396921382332	0.41346881405757	0.963234539741333	-1.11628299411111
ENSGALG00000001895	15.4492522744219	0.160789229041414	0.607212786083575	0.976334196128895	3.48931696983333
ENSGALG00000001900	1.70712928005928	0.140410065949246	0.734201794701108	0.987995911925731	5.96099266794444
ENSGALG00000001901	10.6675555207286	0.0992792888632434	0.400538557755519	0.963234539741333	6.44056462944444
ENSGALG00000001905	3.45822195494526	0.281046705217463	0.301874776496798	0.963234539741333	1.20246237872222
ENSGALG00000001907	10.3896864845226	0.11171418893528	0.402063392348381	0.963234539741333	6.03225484688889
ENSGALG00000001912	7.65348721288989	0.0811854025769708	0.86395616188726	0.993295401485067	-2.69699760583333
ENSGALG00000001916	5.91160048178796	0.254864326567392	0.511795833869552	0.963234539741333	3.1488806585
ENSGALG00000001917	0	0.124218199909091	0.511279969834818	0.963234539741333	-2.91458942283333
ENSGALG00000001918	22.3064024157728	0.174894029113254	0.798857720521769	0.991481114177286	-0.0848806677222222
ENSGALG00000001921	22.2531734304174	0.333832987583145	0.61060253577081	0.976334196128895	-1.31355090511111
ENSGALG00000001925	10.1108960287869	0.25000414819108	0.137766568554555	0.963234539741333	2.59510034594444
ENSGALG00000001926	22.0853635612112	0.344919887456664	0.757455450418886	0.989285950586961	-0.675893771055556
ENSGALG00000001932	1.74703134486914	0.250806093781056	0.222954530935272	0.963234539741333	4.20037891872222
ENSGALG00000001933	5.97504531504832	0.421357667718149	0.509935488644157	0.963234539741333	-0.480739847388889
ENSGALG00000001934	7.60592368686465	0.459640792288798	0.34899195125446	0.963234539741333	-2.03298306238889
ENSGALG00000001935	20.1674725120097	0.0827789362801534	0.434898037952755	0.963234539741333	-2.92840826977778
ENSGALG00000001936	22.569233128732	0.175253068862349	0.495369282368986	0.963234539741333	-2.78435993472222
ENSGALG00000001938	3.71320648395266	0.0911585776196213	0.778487337827843	0.989285950586961	2.89963836711111
ENSGALG00000001939	6.2274037830968	0.0951644704954655	0.857303358087512	0.992737948070082	2.38657707372222
ENSGALG00000001942	7.82281134051131	0.134738544767465	0.290750368688265	0.963234539741333	4.43654279744444
ENSGALG00000001944	16.979430200411	0.345852208259822	0.579049397664135	0.971832139270109	1.78071671738889
ENSGALG00000001945	1.05940466713218	0.238549462563101	0.0923298831061607	0.963234539741333	2.54625696833333
ENSGALG00000001946	1.18474297024721	0.354478352701473	0.783697838756727	0.989285950586961	1.10160845711111
ENSGALG00000001947	18.4653561156071	0.161245320851018	0.35068021284705	0.963234539741333	2.69866625572222
ENSGALG00000001948	16.0868349887952	0.0263204322314279	0.95759564535577	0.998576499201957	4.59076498427778
ENSGALG00000001949	3.78392086835741	0.0374563931707291	0.885458540175642	0.994207872364281	6.34712091888889
ENSGALG00000001950	9.75206189219079	0.473724957875168	0.236697587656865	0.963234539741333	-1.98875947494444
ENSGALG00000001951	21.6965970896975	0.328385712021804	0.580511660191168	0.971832139270109	-2.11832668672222
ENSGALG00000001954	19.2024058499527	0.118295167339699	0.527949236818905	0.965682580878453	3.80437269233333
ENSGALG00000001955	15.9763076766148	0.347260376999229	0.218961985435931	0.963234539741333	-2.62848814111111
ENSGALG00000001956	7.05279618411668	0.27682778325945	0.47918286625496	0.963234539741333	3.09299165822222
ENSGALG00000001959	0.415458788642422	0.653984760465686	0.0828556084639218	0.963234539741333	-1.096884151
ENSGALG00000001962	5.16903016294161	0.0547585996686976	0.745555484040783	0.989285950586961	4.91278873127778
ENSGALG00000001963	4.79766002499828	0.276605346282604	0.530094705054817	0.965940022975521	0.214878561388889
ENSGALG00000001964	10.2145664576919	0.250858800984836	0.351087941046777	0.963234539741333	1.93614183783333
ENSGALG00000001965	2.37969235736889	0.146082007738178	0.615532839047678	0.976334196128895	3.43592552366667
ENSGALG00000001968	11.9767408040658	0.214804147757127	0.594480474214109	0.974834525423577	2.06332731955556
ENSGALG00000001971	4.34464994717653	0.087035689203461	0.801533803273858	0.991481114177286	4.31526988688889
ENSGALG00000001972	18.0195718034532	0.159688643869962	0.15173475525713	0.963234539741333	5.68124854738889
ENSGALG00000001973	14.2923144294472	0.0936303450222867	0.539561227582572	0.967998693229275	4.99626333633333
ENSGALG00000001975	20.7609066473127	0.241486269826721	0.056790880844512	0.963234539741333	2.06881109288889
ENSGALG00000001976	8.55995302866351	0.117487288388832	0.7664410682336	0.989285950586961	2.3103098415
ENSGALG00000001977	4.05147445041793	0.165899285221973	0.920772870711464	0.996327264338593	-0.486900684222222
ENSGALG00000001978	16.0530541369174	0.102806750565752	0.520466644222966	0.964196756455163	2.22474060944444
ENSGALG00000001981	2.0749944857149	0.213099741091834	0.211494022529965	0.963234539741333	5.40189484472222
ENSGALG00000001983	20.8510654788333	0.528277694628572	0.171826731274301	0.963234539741333	-2.15567938294444
ENSGALG00000001985	12.9596840244267	0.156556480463951	0.483332609165737	0.963234539741333	2.24514390894444
ENSGALG00000001986	10.4312352712304	0.172442821128162	0.103512927659459	0.963234539741333	5.42172261388889
ENSGALG00000001988	20.9138159218855	0.203807921356145	0.351224083604005	0.963234539741333	3.09499998161111
ENSGALG00000001992	23.839496784278	0.389818880660005	0.0752832768714769	0.963234539741333	2.60896239333333
ENSGALG00000001995	13.6494511699684	0.710556111229873	0.110195582431786	0.963234539741333	-0.802347370333333
ENSGALG00000001998	0.647373827999434	0.270906036637637	0.361327646049642	0.963234539741333	2.73453544355556
ENSGALG00000002001	6.26200284572852	0.182751528310921	0.570218570653802	0.971100902431566	2.5402409415
ENSGALG00000002002	21.3532581623952	0.234958546204846	0.0440912221625714	0.963234539741333	4.08922808294444
ENSGALG00000002003	11.195539360455	0.08783698158451	0.895435764949665	0.995566464558221	1.78777317405556
ENSGALG00000002008	15.7924658118737	0.319768797853457	0.222502333006766	0.963234539741333	-2.797963257
ENSGALG00000002009	2.4203458801334	0.201466082746137	0.813812941671876	0.992518334502199	0.621958083777778
ENSGALG00000002010	22.5783708071651	0.167100121682663	0.711722562179929	0.985646592351869	1.36766385505556
ENSGALG00000002012	15.2295616302844	0.139067857638409	0.703476303479784	0.98478620207995	2.6069174015
ENSGALG00000002013	1.40779152397382	0.114485835614767	0.168775486490435	0.963234539741333	5.61286156105556
ENSGALG00000002014	21.1989846764411	0.0662110069812784	0.780690591687994	0.989285950586961	3.8587242795
ENSGALG00000002015	18.9336681363577	0.565492064292604	0.722238233711685	0.98721871070555	4.38679373316667
ENSGALG00000002016	7.13884444847441	0.288848857844953	0.552674147219259	0.970889525298942	2.80795273761111
ENSGALG00000002018	14.8896057429602	0.168960061668249	0.601863713696685	0.976153385708846	2.35640189066667
ENSGALG00000002021	5.53500260231763	0.557860229472369	0.216431382673144	0.963234539741333	-2.23558879611111
ENSGALG00000002022	9.78371256178485	0.371341675929726	0.418253259295187	0.963234539741333	0.205283923722222
ENSGALG00000002023	7.105427357601e-15	0.052763253	0.511279969834818	0.963234539741333	-2.95825633483333
ENSGALG00000002024	14.1224475066678	0.156672546440456	0.735561156929713	0.988588537547383	6.39980137627778
ENSGALG00000002028	17.7633090069666	0.202971265408131	0.857743352339573	0.992737948070082	3.490471798
ENSGALG00000002029	4.73100525880281	0.144768200821041	0.582974382807446	0.97184524963371	3.75553646222222
ENSGALG00000002033	22.4123896041363	0.183075427505523	0.305643554541352	0.963234539741333	5.70634998605556
ENSGALG00000002038	19.961407289976	0.141334175479761	0.69772623955383	0.98478620207995	0.617585387166667
ENSGALG00000002042	10.6905458607857	0.110375063523653	0.420923914329888	0.963234539741333	6.43886366988889
ENSGALG00000002043	0.180942168449086	0.381532885775619	0.0330860585143822	0.963234539741333	1.44944315772222
ENSGALG00000002044	2.64745599998619	0.0965205809897508	0.734216055201709	0.987995911925731	1.93357344455556
ENSGALG00000002046	14.1072834860546	0.585455297753961	0.479958537603746	0.963234539741333	0.171621522333333
ENSGALG00000002048	12.3626276324954	0.253162600348307	0.726630341831855	0.987376065792507	-1.36555973277778
ENSGALG00000002050	22.9918405850761	0.245476499245489	0.0399001545629762	0.963234539741333	3.96041058438889
ENSGALG00000002053	22.7142138730771	0.24428842361639	0.301792795064308	0.963234539741333	2.60359527288889
ENSGALG00000002055	3.33970996320713	0.140456540759888	0.369743226746518	0.963234539741333	4.05115799794444
ENSGALG00000002056	13.3052847877895	0.206966679281951	0.216773950836384	0.963234539741333	3.036295309
ENSGALG00000002057	1.92237677908947	0.129947759206457	0.29750475357136	0.963234539741333	4.24106103905556
ENSGALG00000002060	5.46852381471896	0.175923304320794	0.159927774335863	0.963234539741333	4.86862352738889
ENSGALG00000002062	23.0439595231398	0.185717628080844	0.129758499445618	0.963234539741333	3.10031205388889
ENSGALG00000002064	20.0833600118692	0.199805963283871	0.283996313001015	0.963234539741333	3.662400795
ENSGALG00000002066	12.7282202393288	0.114958039901369	0.375433767146894	0.963234539741333	5.52464041405556
ENSGALG00000002067	8.23660720526819	0.122875310883574	0.317693917624927	0.963234539741333	2.84705364761111
ENSGALG00000002069	13.4250962598141	0.0947738995544843	0.639536127496841	0.981759521874051	-2.86516803566667
ENSGALG00000002070	8.46386305139883	0.0990042450215809	0.837013777640521	0.992566930632545	4.19351299816667
ENSGALG00000002080	23.6429929770818	0.135343937302466	0.662549396566665	0.984011356769419	2.18732930122222
ENSGALG00000002081	17.6537047394843	0.0643853086692175	0.340840002677592	0.963234539741333	-2.962002371
ENSGALG00000002082	22.1278700714255	0.100976739215832	0.832982308191295	0.992566930632545	-2.59643862266667
ENSGALG00000002085	4.36633261234901	0.136959134497447	0.483507901662543	0.963234539741333	3.05517505822222
ENSGALG00000002087	21.1318209911051	0.0551412566268172	0.792038290648307	0.990654910590027	2.87598790655556
ENSGALG00000002089	21.0107971804411	0.111447776107137	0.44209422773967	0.963234539741333	4.33765406638889
ENSGALG00000002090	13.641724436354	0.260586667926679	0.17175742147382	0.963234539741333	1.7879319645
ENSGALG00000002091	10.9829846321549	0.22059268656278	0.311229766583901	0.963234539741333	-2.86323846738889
ENSGALG00000002094	9.6084616051844	0.15239996859119	0.438832446386673	0.963234539741333	2.32028996933333
ENSGALG00000002095	6.24166517085374	0.133740883523258	0.233730279364594	0.963234539741333	7.314283327
ENSGALG00000002098	0.360702161863159	0.515678646271426	0.167270760641135	0.963234539741333	-0.145713777833333
ENSGALG00000002099	21.3475538522713	0.121764113830239	0.604745671696999	0.976334196128895	1.327625049
ENSGALG00000002102	10.4939085156565	0.342650435329127	0.409617369075486	0.963234539741333	-2.38046183977778
ENSGALG00000002103	10.5908967420458	0.223385629676786	0.591068291005785	0.973856867602024	0.810284814611111
ENSGALG00000002105	19.8163695346502	0.184459193034824	0.688874230237018	0.984757034103849	-2.62334414233333
ENSGALG00000002106	13.7865634298724	0.234108150356253	0.134310385405467	0.963234539741333	1.65822050561111
ENSGALG00000002107	10.4666447418704	0.136407737354994	0.122187993031297	0.963234539741333	5.38466479994444
ENSGALG00000002108	6.98891351805367	0.103754409659378	0.549887177865964	0.970889525298942	-2.87935616133333
ENSGALG00000002110	11.8699166344723	0.594749239793946	0.0666133290563885	0.963234539741333	-1.50820332316667
ENSGALG00000002111	15.4235954382063	0.439345176715591	0.568968844572508	0.971060499215156	-2.16337205677778
ENSGALG00000002112	5.86542100372158	0.21008810034018	0.350904402089548	0.963234539741333	-2.74707264177778
ENSGALG00000002113	20.1951439527129	0.46141563776868	0.154291949991415	0.963234539741333	-0.0155547286111111
ENSGALG00000002116	20.0040910865937	0.117684287345505	0.953706136025737	0.998576499201957	-0.247262349166667
ENSGALG00000002117	13.6440502670348	0.164198535370039	0.448634775508505	0.963234539741333	2.78296886077778
ENSGALG00000002118	21.9237615173142	0.141868191258367	0.872735355125067	0.994207872364281	-0.2305566365
ENSGALG00000002119	13.8176564997702	0.0229105154398909	0.96751685437876	0.998576499201957	4.35543049505556
ENSGALG00000002123	9.88148957453281	0.209446347566859	0.106528401036018	0.963234539741333	2.46755310494444
ENSGALG00000002124	4.31896360237235	0.0625057318545499	0.917492176296107	0.996327264338593	1.35103616961111
ENSGALG00000002125	3.35352894199551	0.268149292674029	0.54054936376274	0.967998693229275	0.883210191388889
ENSGALG00000002127	0.698552887702945	0.440264581435369	0.113521407784646	0.963234539741333	1.03369994427778
ENSGALG00000002129	8.87840309386216	0.123205883704954	0.466822491837194	0.963234539741333	4.46401539316667
ENSGALG00000002131	4.37688732941697	0.10545810406782	0.485118411030569	0.963234539741333	3.99938830822222
ENSGALG00000002132	14.0554927780309	0.255811919517399	0.251877766809573	0.963234539741333	2.07823201944444
ENSGALG00000002137	7.01852717110805	0.440602805396882	0.230328139935003	0.963234539741333	-0.397562131166667
ENSGALG00000002138	22.7644032833997	0.324052414627746	0.116612016730025	0.963234539741333	2.25981898138889
ENSGALG00000002139	7.90048013076013	0.108365014185821	0.397112863515727	0.963234539741333	6.14362940772222
ENSGALG00000002141	9.60611710979352	0.0981675623919661	0.781424308628239	0.989285950586961	3.41406389644444
ENSGALG00000002142	13.8555513169837	0.350630749966483	0.381825251718031	0.963234539741333	0.976644673444444
ENSGALG00000002143	19.6179983942856	0.090932871580702	0.523444187160148	0.964196756455163	3.6906262
ENSGALG00000002144	7.92121097461933	0.123229259520765	0.340896423744799	0.963234539741333	6.91996377922222
ENSGALG00000002145	13.0504419812524	0.0658781476238354	0.504001382785576	0.963234539741333	6.79656956566667
ENSGALG00000002147	3.54343574603225	0.0513265479914234	0.651459717599042	0.983465876272904	5.82571109788889
ENSGALG00000002150	21.851736902777	0.240984231591456	0.491866800177311	0.963234539741333	4.60834052838889
ENSGALG00000002151	8.45946223454657	0.282226357970628	0.0649626931160321	0.963234539741333	2.15586415116667
ENSGALG00000002152	13.5324802932163	0.269131671158012	0.415842069735077	0.963234539741333	1.6322849495
ENSGALG00000002155	6.78071676341549	0.336846830366382	0.151885393196376	0.963234539741333	4.81292362488889
ENSGALG00000002157	21.9895435489038	0.151591534763466	0.197845393212324	0.963234539741333	7.76901319355556
ENSGALG00000002158	16.6020070652785	0.066228233928451	0.766496370037424	0.989285950586961	5.92954307488889
ENSGALG00000002159	12.384017654113	0.0425840925338376	0.842999140010443	0.992566930632545	5.61808226305556
ENSGALG00000002160	4.70816772881072	0.0972858891447313	0.688085251786489	0.984757034103849	5.96351351916667
ENSGALG00000002162	14.392931356032	0.169658509194072	0.241415740589675	0.963234539741333	3.36557729594444
ENSGALG00000002164	12.487333813637	0.106245783309381	0.472011011006787	0.963234539741333	2.93558569694444
ENSGALG00000002165	15.0036833195835	0.236358528244418	0.576049232889062	0.971565993053719	1.76183215588889
ENSGALG00000002167	3.45794959768804	0.0737883532452376	0.451863045963728	0.963234539741333	-2.93363647916667
ENSGALG00000002169	15.2362302983547	0.0990891829038211	0.710453004436426	0.985502148540921	5.12932519077778
ENSGALG00000002170	6.34629526051566	0.121974492180593	0.340840002677592	0.963234539741333	-2.9365122925
ENSGALG00000002172	7.55918869836897	0.0737393394262646	0.778550010778887	0.989285950586961	6.84333814366667
ENSGALG00000002175	20.9985459824402	0.168007587952731	0.82752311806784	0.992566930632545	0.168861348722222
ENSGALG00000002179	14.8916090082968	0.195640064818088	0.185135785976995	0.963234539741333	2.27704221633333
ENSGALG00000002180	11.0501784959975	0.163992996161603	0.385141099776705	0.963234539741333	2.48856782044444
ENSGALG00000002182	12.2744126095484	0.454345586067183	0.725069733837298	0.987376065792507	-1.17329615166667
ENSGALG00000002183	3.21308459849417	0.218130589998006	0.667164170176052	0.984011356769419	-2.62115082344444
ENSGALG00000002186	15.1640253092475	0.16287088414416	0.271061333980718	0.963234539741333	-2.84615607138889
ENSGALG00000002187	15.757503618551	0.156237899440946	0.410578525859261	0.963234539741333	3.59582603844444
ENSGALG00000002189	20.7657893665743	0.136012630751399	0.634454401810981	0.980541245962864	4.18834629022222
ENSGALG00000002192	13.5608232308105	0.222413657913695	0.548401570856893	0.970889525298942	1.95245260394444
ENSGALG00000002193	4.41973072791572	0.601958385785353	0.321476862096917	0.963234539741333	-0.295665877277778
ENSGALG00000002194	23.2093819319372	0.154893223486638	0.108985598082099	0.963234539741333	4.05480070327778
ENSGALG00000002197	17.2072883794257	0.159452857777815	0.0699792007225216	0.963234539741333	8.01304131888889
ENSGALG00000002198	2.28590440013472	0.30028511795589	0.133451404297432	0.963234539741333	0.113444438222222
ENSGALG00000002199	12	0.069575338977273	0.340840002677592	0.963234539741333	-2.95648593483333
ENSGALG00000002200	3.5527136788005e-15	0.143255869454545	0.511279969834818	0.963234539741333	-2.90295529144444
ENSGALG00000002201	9.29128962484096	0.277716678599238	0.619703958334878	0.976968413907827	-0.535488508833333
ENSGALG00000002203	13.9305726875173	0.25911451197285	0.521950692286203	0.964196756455163	2.83034553622222
ENSGALG00000002204	5.07020616931226	0.661868808443481	0.133377448858516	0.963234539741333	-2.03206405888889
ENSGALG00000002205	8.26987253651691	0.150018288402127	0.427915870366865	0.963234539741333	2.52450796188889
ENSGALG00000002207	16.9587557160639	0.297011282037435	0.529894721304379	0.965940022975521	0.741839648
ENSGALG00000002210	7.86675136999195	0.124211863384407	0.629610189322368	0.978871481453577	4.5902488145
ENSGALG00000002216	16.8868440552537	0.107913529309772	0.672727680253359	0.984218572121409	3.7255368035
ENSGALG00000002219	11.2993259781197	0.134684870676928	0.490650509936201	0.963234539741333	4.38132192961111
ENSGALG00000002222	22.2530053267483	0.0570256637506793	0.8873043557447	0.994207872364281	3.22230488522222
ENSGALG00000002223	14.0645989916344	0.542216889224477	0.652806302197096	0.983465876272904	-1.06061195827778
ENSGALG00000002225	6.20841948820924	0.215553412561283	0.688676444286406	0.984757034103849	2.04609000611111
ENSGALG00000002227	13.4883494794307	0.22028973542091	0.0509526504242405	0.963234539741333	3.00168520338889
ENSGALG00000002229	7.35392709784999	0.106868618532444	0.365564548300309	0.963234539741333	5.67780881883333
ENSGALG00000002232	10.0544598307179	0.0860176586362741	0.897755834653588	0.995813966419127	4.51267081572222
ENSGALG00000002234	4.18501057841386	0.0768368894067194	0.974364237406259	0.998576499201957	2.05179498711111
ENSGALG00000002237	23.9615927091404	0.215137240171216	0.437952295094537	0.963234539741333	5.12529508422222
ENSGALG00000002239	9.68061294998974	0.158709562538078	0.271487050195877	0.963234539741333	2.74957608738889
ENSGALG00000002240	20.1559005148253	0.260720031953779	0.698828961262144	0.98478620207995	-0.381878919055556
ENSGALG00000002242	2.40681891526863	0.232051674878159	0.349829517091919	0.963234539741333	5.549226624
ENSGALG00000002244	0	0.211600504909091	0.23450399502269	0.963234539741333	-2.86118912533333
ENSGALG00000002246	10.6071974099991	0.1989599689799	0.661525537742325	0.98383734645244	2.76538512827778
ENSGALG00000002247	18.1458226751798	0.158137498709934	0.777435627294439	0.989285950586961	1.07745814616667
ENSGALG00000002249	5.76489076237526	0.0979425830386598	0.831396927751885	0.992566930632545	4.3344127285
ENSGALG00000002250	9.73963381445328	0.378621207671828	0.0603313091454812	0.963234539741333	2.05290725938889
ENSGALG00000002253	11.1545148028165	0.0163844414984241	0.993337968171795	0.99995533938119	1.83941531472222
ENSGALG00000002260	9.05962943703693	0.0541010441843642	0.985003462055879	0.999262160388993	-1.39108031905556
ENSGALG00000002262	18.5456441888203	0.125990939975507	0.724400924453193	0.987376065792507	2.67681979933333
ENSGALG00000002263	0.472445376390393	0.227635901614541	0.647011500583778	0.982703584000972	-0.105180347777778
ENSGALG00000002266	12.3654466360435	0.268167592539078	0.14403121922043	0.963234539741333	4.90010487666667
ENSGALG00000002267	1.78680976382813	0.311817099204834	0.499860272831649	0.963234539741333	-0.188258961944444
ENSGALG00000002272	18.7898419947682	0.0839917734054573	0.842182149539335	0.992566930632545	2.63230443555556
ENSGALG00000002273	0.664219266131131	0.19364194588949	0.551745294993692	0.970889525298942	1.99035031427778
ENSGALG00000002276	0.518225416577142	0.330619398778637	0.163369706926361	0.963234539741333	1.67609540733333
ENSGALG00000002277	9.2001332023933	0.052040339284517	0.828469352026286	0.992566930632545	5.66286747777778
ENSGALG00000002278	14.4687183479145	0.49352793594786	0.181448339491269	0.963234539741333	-1.26793207183333
ENSGALG00000002282	17.7274095426466	0.0551274300450562	0.987620050673789	0.999878410725888	1.04328250155556
ENSGALG00000002283	15.2757037378375	0.0253640080427025	0.950278938523761	0.998576499201957	3.78774105716667
ENSGALG00000002284	18.6561787133666	0.05866342856091	0.862222948268792	0.993142922273797	2.39439777516667
ENSGALG00000002285	7.70428792110725	0.115434496049712	0.586050852086753	0.972516874943649	3.12151801322222
ENSGALG00000002286	9.49903374206953	0.0713358494679059	0.707481381849504	0.985502148540921	7.44935398583333
ENSGALG00000002287	12	0.0807630778409093	0.340840002677592	0.963234539741333	-2.95101637361111
ENSGALG00000002288	17.4010556707342	0.078051146075504	0.487751200316927	0.963234539741333	2.80163389994444
ENSGALG00000002289	16.3623986374598	0.356596607821349	0.693908326429735	0.984757034103849	-2.20826360027778
ENSGALG00000002294	11.0184016307517	0.331794206298862	0.218086210800505	0.963234539741333	3.14470028044444
ENSGALG00000002298	1.22325116209107	0.629632213949843	0.202629196037772	0.963234539741333	-1.38732108472222
ENSGALG00000002299	6.34629526051565	0.161664866729083	0.340840002677593	0.963234539741333	-2.91894457055556
ENSGALG00000002301	15.8577585835902	0.147805840891882	0.352435862883309	0.963234539741333	3.9684069665
ENSGALG00000002303	18.6422398686631	0.112919028548158	0.363787645621869	0.963234539741333	-2.923289266
ENSGALG00000002304	23.0972184353236	0.16731978748006	0.350287489788947	0.963234539741333	4.10409033544444
ENSGALG00000002305	8.13554750907127	0.112171319495637	0.8428298571026	0.992566930632545	2.49255749694444
ENSGALG00000002308	16.1050325545328	0.0411141381503638	0.951670694217118	0.998576499201957	2.09703764822222
ENSGALG00000002311	23.1786508293574	0.897474981521403	0.0376323562045492	0.963234539741333	-1.45616422333333
ENSGALG00000002312	16.3630991570063	0.224862455046064	0.670695873764862	0.984206764725217	-2.16111668566667
ENSGALG00000002313	4.08804991879867	0.165648412563125	0.617132160762584	0.976557995358591	1.21929248694444
ENSGALG00000002314	5.59425345754017	0.442827355373632	0.202472687703869	0.963234539741333	-2.58241278427778
ENSGALG00000002315	11.5662498443611	0.026853114976213	0.967126020984727	0.998576499201957	4.39937081394444
ENSGALG00000002316	2.86456307716183	0.339724881762609	0.0203463747515727	0.963234539741333	1.98598110344444
ENSGALG00000002318	3.11024440602237	0.146965882598074	0.773253044532366	0.989285950586961	-1.16956072522222
ENSGALG00000002319	5.9808499617256	0.331224385631284	0.361184064793594	0.963234539741333	-2.51088389205556
ENSGALG00000002321	18.3173318489652	0.623957912028252	0.244430954680009	0.963234539741333	-1.13926257361111
ENSGALG00000002326	19.4662950662584	0.355998570534785	0.16749172114049	0.963234539741333	0.170484601611111
ENSGALG00000002329	2.65947453293669	0.157624087436983	0.663284030157616	0.984011356769419	-2.67996420738889
ENSGALG00000002335	7.117816160441	0.107078442798409	0.799786912720138	0.991481114177286	4.68167038705556
ENSGALG00000002336	8.41462390213567	0.0948602727364575	0.540666329733128	0.967998693229275	5.01742007077778
ENSGALG00000002341	7.22817148883725	0.128270969315143	0.26413700967791	0.963234539741333	4.82358794344444
ENSGALG00000002345	23.0334117605681	0.09497597280774	0.559544043188409	0.971060499215156	4.32535211827778
ENSGALG00000002346	7.91397748991643	0.19103828644828	0.277224334256583	0.963234539741333	1.902383185
ENSGALG00000002347	8.58356115717773	0.0963779759185458	0.651799730127843	0.983465876272904	3.77318142922222
ENSGALG00000002350	22.0893784058102	0.0469705163149431	0.980581423439646	0.998576499201957	0.925637608944444
ENSGALG00000002354	5.72637734940906	0.0221803392324458	0.970556295448192	0.998576499201957	3.0686433195
ENSGALG00000002356	7.65155797171197	0.105402535241131	0.962266980761072	0.998576499201957	-1.48387459272222
ENSGALG00000002358	22.4893936554915	0.155563326364241	0.564624599551474	0.971060499215156	3.75143591938889
ENSGALG00000002362	9.74113820714648	0.256387272102346	0.443689431553186	0.963234539741333	3.26919429394444
ENSGALG00000002363	7.20415682179993	0.0832261699613921	0.624231433506018	0.97783049248943	6.093459352
ENSGALG00000002364	19.22131473745	0.120603808866049	0.689215830361259	0.984757034103849	3.03382041766667
ENSGALG00000002370	11.9809771145289	0.046052167516591	0.975810126579252	0.998576499201957	0.345531361555556
ENSGALG00000002371	23.9604459494021	0.294989266676606	0.362050222809942	0.963234539741333	3.98599975005556
ENSGALG00000002374	17.4115868300173	0.244325309450477	0.647712088416127	0.982703584000972	2.16887297838889
ENSGALG00000002375	5.07862911095213	0.222235300119102	0.303649651411323	0.963234539741333	4.39871229122222
ENSGALG00000002377	22.7117736484541	0.119830906276892	0.16332200724158	0.963234539741333	8.91515461938889
ENSGALG00000002379	9.18129381815947	0.243819374908105	0.815839631477083	0.992566930632545	0.0241236324444445
ENSGALG00000002383	12	0.0807630778409093	0.340840002677592	0.963234539741333	-2.95101637361111
ENSGALG00000002386	2.62388130533493	0.111606330757178	0.483145652973985	0.963234539741333	-2.90237705333333
ENSGALG00000002388	16.869931890166	0.111114774443825	0.411693871295743	0.963234539741333	5.43836979833333
ENSGALG00000002389	20.7675220275138	0.107779155288266	0.765446205779681	0.989285950586961	-2.832086162
ENSGALG00000002390	17.0671973457777	0.306564514955953	0.640497718222815	0.981759521874051	-2.22925449155556
ENSGALG00000002394	1.0039809458464	0.19395761919509	0.0892411333598252	0.963234539741333	1.50963166566667
ENSGALG00000002395	6.40065037792158	0.360762932367429	0.641878335515317	0.981851371093118	-1.71945909888889
ENSGALG00000002397	12.6286135596628	0.277662398279673	0.119181152471656	0.963234539741333	2.41603242277778
ENSGALG00000002399	4.13143074639672	0.107791406707517	0.594472847557173	0.974834525423577	2.10875788461111
ENSGALG00000002403	3.20858167642822	0.253567586043319	0.682912871922363	0.984757034103849	-1.40992188855556
ENSGALG00000002407	18.224339490595	0.35562669121579	0.694620016955653	0.984757034103849	-0.800613992777778
ENSGALG00000002408	4.30756434999219	0.149631108394208	0.769145645343785	0.989285950586961	1.92635315166667
ENSGALG00000002412	1.89949465315186	0.162866548657016	0.551229926143598	0.970889525298942	2.20329654305556
ENSGALG00000002413	10.0412782678548	0.54653793689154	0.10043247027314	0.963234539741333	-0.132487348444444
ENSGALG00000002414	6.11660064927859	0.232077537632724	0.516704808686876	0.963351072383567	1.64713269561111
ENSGALG00000002415	0.597349264375978	0.0313781183352657	0.85700736843977	0.992737948070082	3.89029711238889
ENSGALG00000002417	0.199516481342545	0.14906172256632	0.643068715833884	0.982202830425379	-2.63428569194444
ENSGALG00000002419	19.6002145484901	0.298661086254977	0.329976534476549	0.963234539741333	0.626899424722222
ENSGALG00000002421	6.15941499444695	0.109823664453635	0.395936325011285	0.963234539741333	5.51362550866667
ENSGALG00000002424	0.531133094286048	0.137767570876579	0.424741808045541	0.963234539741333	2.036952376
ENSGALG00000002426	8.67391830609117	0.0788885993028353	0.674270886575674	0.984297108278871	3.54818352894444
ENSGALG00000002427	9.4923441716047	0.595668767248707	0.173168462526408	0.963234539741333	-0.409510648
ENSGALG00000002428	4.3875602600671	0.601201952505207	0.372281832914954	0.963234539741333	0.123322839944444
ENSGALG00000002430	5.15438990165314	0.116128063838425	0.205145676437001	0.963234539741333	3.86063105266667
ENSGALG00000002431	21.14810061532	0.140189351910778	0.618083264073221	0.976968413907827	4.35959279744444
ENSGALG00000002432	23.2746023506422	0.157842889616065	0.81895786764967	0.992566930632545	4.46457388644444
ENSGALG00000002437	7.1428925189354	0.202533929361413	0.373736178539537	0.963234539741333	3.64972095116667
ENSGALG00000002439	14.2594625751181	0.0693202226633211	0.668547206462445	0.984206764725217	6.40995811472222
ENSGALG00000002443	4.19048065159012	0.18040025938607	0.693566238503343	0.984757034103849	4.01811085283333
ENSGALG00000002445	21.2166747680442	0.0986148146061157	0.846246029628865	0.992566930632545	4.59308234405556
ENSGALG00000002447	11.7077872462101	0.562436188915327	0.203767431203937	0.963234539741333	0.0636682520555556
ENSGALG00000002448	19.8743891113476	0.141729735901893	0.269333007620677	0.963234539741333	6.17030466416667
ENSGALG00000002450	3.93281745778326	0.166552276619256	0.748419572434728	0.989285950586961	2.245632806
ENSGALG00000002452	6.34629526051566	0.0582815410056543	0.340840002677592	0.963234539741333	-2.96470401577778
ENSGALG00000002455	3.52042189830533	0.237512588822717	0.661794251231314	0.983865388938645	-2.02391549433333
ENSGALG00000002457	23.1180492401903	0.103172048125298	0.584472222879526	0.97184524963371	3.813742873
ENSGALG00000002458	22.7345179745565	0.0816912067324409	0.848556314631495	0.992610243276774	2.57904735094444
ENSGALG00000002461	11.1961424147464	0.134758375732502	0.774442960282303	0.989285950586961	2.37024052633333
ENSGALG00000002463	19.1920525220944	0.153553603598783	0.56129637678788	0.971060499215156	2.44373525344444
ENSGALG00000002466	10.4719948650656	0.683461584799745	0.0997885984765723	0.963234539741333	-0.852774176444444
ENSGALG00000002467	7.15040758264823	0.106954520270315	0.771158538253232	0.989285950586961	5.23629895488889
ENSGALG00000002469	18.6348132822318	0.0856916069630701	0.516142452048576	0.963351072383567	4.16631605155556
ENSGALG00000002470	7.60269752940162	0.465760274706702	0.168267967179732	0.963234539741333	-0.336227015222222
ENSGALG00000002473	22.8738942861654	0.442275701414838	0.553141469896353	0.970889525298942	-0.7528138935
ENSGALG00000002478	10.5904286035298	0.161719738931149	0.202035328211468	0.963234539741333	7.6746356135
ENSGALG00000002479	2.89865096492569	0.494924860253691	0.455761262050204	0.963234539741333	-0.922604320777778
ENSGALG00000002484	5.42208698455767	0.319734821628757	0.310704787055971	0.963234539741333	4.45321260233333
ENSGALG00000002485	22.9925443627908	0.158110612466847	0.534974221136408	0.966406073356936	3.81760381388889
ENSGALG00000002486	1.84897073372226	0.205683314632144	0.355097476527475	0.963234539741333	3.23991679827778
ENSGALG00000002487	15.228269815952	0.128911545925485	0.330129957836337	0.963234539741333	5.42668440622222
ENSGALG00000002488	17.0656043005425	0.0842294591986195	0.834041350749646	0.992566930632545	4.82491122561111
ENSGALG00000002489	9.6317366843363	0.178213383810935	0.298148244898208	0.963234539741333	2.71806315183333
ENSGALG00000002490	5.35734265242777	0.0340181352191898	0.803945319719123	0.991534619264055	6.16181832977778
ENSGALG00000002495	22.9716805956734	0.484941245725016	0.128836367903031	0.963234539741333	0.203919117777778
ENSGALG00000002496	0.39222058085064	0.192927347259115	0.833983066957377	0.992566930632545	-2.10766727866667
ENSGALG00000002497	3.3218390746418	0.212059932028247	0.373507790943103	0.963234539741333	1.825561016
ENSGALG00000002499	11.4579621298997	0.183373686217611	0.0783074962876429	0.963234539741333	4.43709346616667
ENSGALG00000002500	0.518872560338064	0.275341518735379	0.0256295134687348	0.963234539741333	4.94532614738889
ENSGALG00000002501	6.67954692710286	0.0932806455742304	0.753225252621725	0.989285950586961	4.174390332
ENSGALG00000002503	4.85350537905165	0.493619463940471	0.381742229925043	0.963234539741333	-0.2543142595
ENSGALG00000002504	10.4987530258451	0.0327704335763559	0.966730526966589	0.998576499201957	2.05346774822222
ENSGALG00000002506	23.0977561601354	0.21583354577019	0.464540370339924	0.963234539741333	2.52673218172222
ENSGALG00000002507	11.7480630454497	0.320109663892561	0.554024238766788	0.970893057695143	-0.301305443166667
ENSGALG00000002510	13.9181170826084	0.150756365892882	0.870777350517676	0.994207872364281	-0.885610807444444
ENSGALG00000002511	20.0557121989387	0.377988069879279	0.363827119908609	0.963234539741333	-2.29567665366667
ENSGALG00000002514	8.79482359357179	0.0512843223396803	0.876731668763644	0.994207872364281	5.15754683644444
ENSGALG00000002515	5.86933614030215	0.248736740946914	0.599743362303241	0.975583769529184	9.27453142272222
ENSGALG00000002517	15.3299274526453	0.201193710539957	0.556762829793516	0.970903936906684	-2.52644757533333
ENSGALG00000002519	8.30805582802526	0.0897942441679448	0.785403855235668	0.989285950586961	3.058807636
ENSGALG00000002523	1.85082340021087	0.0194212675138306	0.975895088965947	0.998576499201957	3.2663264765
ENSGALG00000002524	14.1330296873905	0.136998883670173	0.451671495878765	0.963234539741333	5.74726255272222
ENSGALG00000002525	6.06060000969275	0.316540346089249	0.523600387432635	0.964196756455163	6.81102133005556
ENSGALG00000002527	12.8079554901872	0.62266040104908	0.104181417557026	0.963234539741333	-1.46979402538889
ENSGALG00000002528	17.9690162501791	0.106449137615619	0.517661315317592	0.963732785680627	3.94124760927778
ENSGALG00000002529	0.0752294494356853	0.0960856843124131	0.581733074889768	0.971832139270109	3.93944232516667
ENSGALG00000002531	2.1391934727415	0.10945690187765	0.520259601734099	0.964196756455163	4.77158498455556
ENSGALG00000002532	3.03579240235944	0.386247986381278	0.651295099798268	0.983465876272904	-1.00063367744444
ENSGALG00000002536	13.4664190033954	0.0840024407068721	0.769971878943976	0.989285950586961	5.7766078335
ENSGALG00000002539	8.55475657574422	0.207435991384934	0.593975337919822	0.97455309790219	0.241493120888889
ENSGALG00000002542	12.7783390527388	0.176015889866047	0.533532957581563	0.965940022975521	2.28350981283333
ENSGALG00000002543	23.3780066051036	0.193972236701224	0.259404612638028	0.963234539741333	2.1047186835
ENSGALG00000002544	21.5263185605326	0.210484414584569	0.567421433971684	0.971060499215156	-2.33535625272222
ENSGALG00000002546	3.38871055016444	0.193595891756923	0.162628711261862	0.963234539741333	5.506573342
ENSGALG00000002548	22.013292817874	0.237056028193694	0.289936097508041	0.963234539741333	3.00447803944444
ENSGALG00000002549	8.2253619018049	0.603733579542376	0.0427659757527552	0.963234539741333	-1.90925487838889
ENSGALG00000002550	13.0908469796789	0.0918165313973112	0.633412435442958	0.980061919227666	-2.86871572722222
ENSGALG00000002551	7.906226431658	0.431016434782842	0.332294227631453	0.963234539741333	-1.83865425022222
ENSGALG00000002553	7.01607496779143	0.30948979736579	0.403784156841497	0.963234539741333	3.23368686638889
ENSGALG00000002554	16.0953844101821	0.321648119545105	0.738952332560081	0.989248498016733	5.08645250688889
ENSGALG00000002555	11.5287234476	0.120733601811268	0.964354601718193	0.998576499201957	-0.424912215666667
ENSGALG00000002556	19.0348227833358	0.108015146169012	0.866667901792164	0.993476916969016	0.207805369611111
ENSGALG00000002557	10.167978043092	0.163279081288196	0.858083040272516	0.992737948070082	-1.67279220244444
ENSGALG00000002558	18.0696100200851	0.48472357020092	0.198251973707249	0.963234539741333	-2.46387860372222
ENSGALG00000002561	9.74959659417254	0.264901236629207	0.630445293348998	0.97908372323539	-0.975329541722222
ENSGALG00000002562	22.5902815396192	0.182758714609544	0.245167207221094	0.963234539741333	1.46284148288889
ENSGALG00000002563	22.0083786026035	0.170683674493325	0.341945556592607	0.963234539741333	2.37683996205556
ENSGALG00000002564	12.8364847282046	0.0904680296470014	0.867523999772649	0.993496093942099	5.61702855561111
ENSGALG00000002569	1.00445609262815	0.112109062118037	0.455339232298774	0.963234539741333	5.67012080911111
ENSGALG00000002570	10.3572124222827	0.294649692342377	0.572934848776825	0.971357561313349	-2.05975911611111
ENSGALG00000002576	6.38971726349071	0.26080699365992	0.71786121967702	0.986388621594625	-1.38997407527778
ENSGALG00000002577	20.0248550593632	0.126900786722614	0.931977633399959	0.996646465468802	-0.619700548055556
ENSGALG00000002578	12.6726596439205	0.16617939635359	0.868573396510319	0.993867161945648	-0.944947383111111
ENSGALG00000002579	9.6713941908868	0.212100962456531	0.351369843866988	0.963234539741333	5.22001138783333
ENSGALG00000002581	2.97385594731558	0.14901600367707	0.570594352318209	0.971100902431566	4.39233530644444
ENSGALG00000002583	6.9775731243942	0.280081057683883	0.147699305592901	0.963234539741333	2.63144297283333
ENSGALG00000002587	0.657923466509118	0.0932847037893072	0.480406809782046	0.963234539741333	4.50467264638889
ENSGALG00000002588	0.601827184594125	0.118836003301177	0.475199592472625	0.963234539741333	3.43555181155556
ENSGALG00000002591	9.32826698984884	0.0224497127267822	0.975829425151184	0.998576499201957	3.86393826788889
ENSGALG00000002594	12.330669446379	0.154895227842675	0.420432044998478	0.963234539741333	5.0089593895
ENSGALG00000002595	19.5861329346652	0.208505769747166	0.559066508449216	0.971060499215156	6.03239807066667
ENSGALG00000002598	22.3435686909147	0.134440109119779	0.417727038491324	0.963234539741333	4.64204441866667
ENSGALG00000002599	18.7059021756138	0.158003329613821	0.839066962748735	0.992566930632545	-1.61039368677778
ENSGALG00000002603	0.257959850918482	0.267147259468551	0.0963875609830297	0.963234539741333	3.94227638272222
ENSGALG00000002605	22.5192743943298	0.080516836276808	0.702677018872071	0.98478620207995	3.74377317433333
ENSGALG00000002606	11.7818831699758	0.0659193900313473	0.51080907407482	0.963234539741333	9.57582277138889
ENSGALG00000002610	17.6537047394843	0.179410057313002	0.340840002677592	0.963234539741333	-2.91109020844444
ENSGALG00000002612	10.5037266079199	0.0790932824769568	0.375034263324552	0.963234539741333	7.71235167344444
ENSGALG00000002615	20.8002166435827	0.316947055029446	0.661523502127042	0.98383734645244	1.32438330388889
ENSGALG00000002616	0.539202810862093	0.0197122027447579	0.900193547234683	0.996327264338593	4.94481353494444
ENSGALG00000002618	15.8923826175752	0.111380462826855	0.755083300631408	0.989285950586961	3.4020030435
ENSGALG00000002621	21.5740035085275	0.320348324749709	0.197241049083249	0.963234539741333	2.89594933288889
ENSGALG00000002622	20.0125039606255	0.167549042498802	0.153139983961272	0.963234539741333	-2.86660164855556
ENSGALG00000002623	17.6795917089094	0.163373551240121	0.762815077821413	0.989285950586961	-2.58985723155556
ENSGALG00000002624	17.4100419106733	0.0708384565556775	0.279279154687254	0.963234539741333	5.76798168316667
ENSGALG00000002630	20.2633027930331	0.124685091770036	0.679280211908019	0.984757034103849	1.26777087161111
ENSGALG00000002632	14.3003746758075	0.0781576913002857	0.879410064417609	0.994207872364281	3.07531637077778
ENSGALG00000002634	20.207235447922	0.14427186804165	0.71173313064799	0.985646592351869	2.98933107972222
ENSGALG00000002637	5.04376037445616	0.10198919485058	0.676171010636341	0.984757034103849	-2.76841629322222
ENSGALG00000002638	23.5094722926318	0.20131571057068	0.872110245297913	0.994207872364281	0.114425686111111
ENSGALG00000002639	9.93446884361023	0.173343883823055	0.334697302706587	0.963234539741333	5.08429600233333
ENSGALG00000002643	6.99276782075826	0.0252606195716671	0.980108091807272	0.998576499201957	-2.77110623572222
ENSGALG00000002644	22.06626839077	0.146710164218554	0.184186341159731	0.963234539741333	6.39834822227778
ENSGALG00000002645	12.025362181607	0.330785914730759	0.555829533175064	0.970903936906684	-0.451709825944444
ENSGALG00000002646	18.3336430386549	0.070937695873307	0.7852633624116	0.989285950586961	5.88145220455556
ENSGALG00000002647	20.3400076549217	0.115992467994488	0.939492598586509	0.997338737074059	-0.0658806881666667
ENSGALG00000002648	9.02830529574277	0.438658066511878	0.0845712070628078	0.963234539741333	-2.63935227938889
ENSGALG00000002649	23.102983457552	0.205566355258384	0.0256468364799972	0.963234539741333	4.40604550961111
ENSGALG00000002651	4.15598685968223	0.184900012537968	0.409466800394668	0.963234539741333	3.38110214711111
ENSGALG00000002653	13.9216524054033	0.155725587419461	0.268229180887602	0.963234539741333	3.88042791694444
ENSGALG00000002655	11.8919968802248	0.30578821751061	0.404899736527766	0.963234539741333	4.288148597
ENSGALG00000002656	15.0016858108355	0.461774649368734	0.437396031678689	0.963234539741333	-1.26075063183333
ENSGALG00000002659	7.5033757139087	0.112498759886226	0.532566662844377	0.965940022975521	5.02887172116667
ENSGALG00000002661	6.61604797975318	0.0708507928767317	0.631831232990921	0.97950284346722	6.248483469
ENSGALG00000002663	8.8696904196634	0.249580127628833	0.197193914741881	0.963234539741333	2.01203318377778
ENSGALG00000002666	18.0780711701086	0.210839128710128	0.501280190021464	0.963234539741333	1.22095123266667
ENSGALG00000002667	9.33757336788967	0.130627212944431	0.878531442093327	0.994207872364281	-2.47896023794444
ENSGALG00000002671	10.2120913121635	0.0893027409755594	0.867966636537266	0.993585156478103	0.313023231388889
ENSGALG00000002675	5.01639222635943	0.148395519957412	0.163805665323904	0.963234539741333	-2.89565408838889
ENSGALG00000002678	19.8701213369314	0.126145947336658	0.778280972796298	0.989285950586961	-2.69126075638889
ENSGALG00000002679	22.3869304395272	0.217846338698034	0.460632281432695	0.963234539741333	3.21983426838889
ENSGALG00000002682	9.56717645536596	0.212090104303594	0.145892321200602	0.963234539741333	4.47504464594444
ENSGALG00000002683	0.514348108438988	0.346407450336981	0.0168219604658983	0.963234539741333	3.12040982877778
ENSGALG00000002686	5.05969596911892	0.0822203425240024	0.701270088603458	0.98478620207995	3.07961307088889
ENSGALG00000002688	16.3206822137554	0.0250453667767269	0.980181769832079	0.998576499201957	-2.79651266427778
ENSGALG00000002689	11.7931116219667	0.164693526585973	0.400415671608948	0.963234539741333	2.23425219622222
ENSGALG00000002690	20.6807060434587	0.167109091815702	0.87706628557409	0.994207872364281	-1.29833514877778
ENSGALG00000002693	20.5425087877104	0.519663465454807	0.432907892487996	0.963234539741333	0.00142452277777777
ENSGALG00000002695	1.42126693689179	0.0937226356618613	0.782517750275556	0.989285950586961	2.72303165916667
ENSGALG00000002699	9.83906428861806	0.172742544807506	0.8547072452894	0.992737948070082	1.05127000783333
ENSGALG00000002701	21.2673679546492	0.100530436735539	0.431850236182533	0.963234539741333	4.08178604316667
ENSGALG00000002703	0.846459045171432	0.0983386996156598	0.251792602961435	0.963234539741333	5.19807240505556
ENSGALG00000002705	2.50415030818663	0.0869125629983518	0.373908409708328	0.963234539741333	6.62117000666667
ENSGALG00000002706	8.35661199527426	0.233337925488923	0.17721908051993	0.963234539741333	3.27396062311111
ENSGALG00000002707	15.5194139935312	0.0201025692131792	0.990300495600043	0.999949333907041	2.43633628038889
ENSGALG00000002708	5.94686746523328	0.309927683956431	0.551674557941121	0.970889525298942	6.19456386861111
ENSGALG00000002709	12.0171545885906	0.35695052651208	0.348451507845988	0.963234539741333	0.0208290800555556
ENSGALG00000002710	12.2662182862516	0.482218064169979	0.234952198136917	0.963234539741333	-0.0480036276666667
ENSGALG00000002714	7.28600190841332	0.0559118087980043	0.923918692800094	0.996646465468802	4.66816603155556
ENSGALG00000002719	23.3311845342409	0.142214664770586	0.0527283692164914	0.963234539741333	5.50074581138889
ENSGALG00000002722	0.524474585841006	0.71661380152762	0.0186213795811009	0.963234539741333	-1.02550471472222
ENSGALG00000002723	13.7521488473599	0.257881007582444	0.259204288319805	0.963234539741333	0.674907263444444
ENSGALG00000002725	6.34629526051565	0.100710178409328	0.340840002677593	0.963234539741333	-2.94592428611111
ENSGALG00000002726	22.1882869734758	0.0312013682659303	0.887679806651416	0.994207872364281	7.79034673516667
ENSGALG00000002728	5.71496116005606	0.171524274080019	0.561029945198428	0.971060499215156	2.22511553177778
ENSGALG00000002729	12.8720542437497	0.133661220918454	0.788344910850654	0.990237244407046	1.23390611916667
ENSGALG00000002734	21.3573124033151	0.226414906465204	0.297882943660646	0.963234539741333	4.14026815988889
ENSGALG00000002735	1.78937576159554	0.0794400119162567	0.754897037011545	0.989285950586961	2.66395174366667
ENSGALG00000002739	6.44340298808191	0.134982729296281	0.365335276517106	0.963234539741333	4.48001913861111
ENSGALG00000002742	8.88522307918019	0.209952815882558	0.137742598101324	0.963234539741333	5.21658522938889
ENSGALG00000002744	6.77060122926938	0.169970691106895	0.681524134679972	0.984757034103849	3.38491964922222
ENSGALG00000002750	10.8666035072234	0.192578085321932	0.205627717890878	0.963234539741333	5.57315938205556
ENSGALG00000002759	10.4915668966943	0.214227299695438	0.240900410994124	0.963234539741333	4.29756592722222
ENSGALG00000002761	10.2411189821037	0.123726849454817	0.398447683567699	0.963234539741333	5.24768331738889
ENSGALG00000002762	3.35172523427508	0.539593786903312	0.246961227926446	0.963234539741333	-1.72183750461111
ENSGALG00000002763	14.9601899710634	0.192426763652861	0.861089193944316	0.992924855918765	1.8392337425
ENSGALG00000002764	17.5354192475673	0.0591405138949084	0.859018884338057	0.992737948070082	7.91357351561111
ENSGALG00000002765	10.828399416983	0.137798908325855	0.422673937367955	0.963234539741333	3.38466856983333
ENSGALG00000002766	22.2857869510122	0.342741376628258	0.211952859827283	0.963234539741333	-2.72743610894444
ENSGALG00000002769	22.0344482589127	0.130651529737307	0.709739067544095	0.985502148540921	4.63425548722222
ENSGALG00000002771	16.3057408957995	0.513644702844222	0.512900125915241	0.963234539741333	0.920717465277778
ENSGALG00000002773	1.74183827081802	0.156208457923862	0.050884516827159	0.963234539741333	5.11287181177778
ENSGALG00000002774	7.21693595886654	0.145413929015106	0.186489880276407	0.963234539741333	7.67429890727778
ENSGALG00000002775	6.30206349817941	0.0134273043477259	0.999388573676955	0.99995533938119	-2.289458501
ENSGALG00000002781	23.7777632059621	0.0483925742428949	0.961728666655742	0.998576499201957	1.20618239388889
ENSGALG00000002783	4.8754597957125	0.281505378191114	0.0458222838643711	0.963234539741333	4.81742027061111
ENSGALG00000002784	0.715030545757305	0.131775189379959	0.891929817374859	0.994928653200694	1.09986472688889
ENSGALG00000002786	11.7458712918486	0.392143427677404	0.367250702565825	0.963234539741333	-0.357931706888889
ENSGALG00000002789	12.1203889569899	0.0840253109059244	0.520756132858863	0.964196756455163	9.55493884805556
ENSGALG00000002790	10.8739816605117	0.0269113137058369	0.992238995183425	0.99995533938119	-0.116901298833333
ENSGALG00000002792	17.6537047394843	0.0810386292936492	0.340840002677593	0.963234539741333	-2.9546312915
ENSGALG00000002797	21.9999621138544	0.185431298148313	0.144858204689047	0.963234539741333	4.94969787711111
ENSGALG00000002798	0.801872795330389	0.257504772548674	0.155679565494298	0.963234539741333	2.61265498066667
ENSGALG00000002800	2.79903754592307	0.274152623853686	0.1306380573255	0.963234539741333	1.04416410794444
ENSGALG00000002802	5.96747332101656	0.0927898124699144	0.869504320446112	0.993939858719327	6.07416322411111
ENSGALG00000002803	12.7537005589138	0.0419727264096789	0.854311256761584	0.992737948070082	5.06375719177778
ENSGALG00000002804	20.9219439157756	0.223346641754672	0.269840561803786	0.963234539741333	2.82785281927778
ENSGALG00000002813	19.2405375545835	0.142555415445201	0.23825213297727	0.963234539741333	7.99705181533333
ENSGALG00000002816	20.7182122144561	0.411080646797483	0.111086347666963	0.963234539741333	2.437893453
ENSGALG00000002818	9.48423725221541	0.113217771246445	0.853376442232914	0.992737948070082	2.24790600866667
ENSGALG00000002820	10.75029451517	0.0457278008253085	0.932920981004105	0.996646465468802	2.36128897255556
ENSGALG00000002827	19.2662577673002	0.053978070070726	0.773293200723143	0.989285950586961	4.38902935438889
ENSGALG00000002830	23.5972751534564	0.0976255445211214	0.376610660704449	0.963234539741333	4.47836169533333
ENSGALG00000002831	20.323252819923	0.415066959481563	0.223837176016641	0.963234539741333	-2.20437890755556
ENSGALG00000002832	13.5214957755654	0.0978204887065708	0.818907802813532	0.992566930632545	2.17003511583333
ENSGALG00000002836	18.9436351192601	0.148376719981975	0.535033057422674	0.966406073356936	2.72010229816667
ENSGALG00000002837	0.319971691072556	0.055452248110495	0.477918299369673	0.963234539741333	8.52153048816667
ENSGALG00000002840	20.7744620335461	0.851595861177447	0.010448255464411	0.963234539741333	-1.25702470605556
ENSGALG00000002841	6.83497411345935	0.123201424795373	0.403077782154864	0.963234539741333	3.43618084894444
ENSGALG00000002843	23.843078092453	0.386751672451672	0.0568171001093487	0.963234539741333	1.09013224477778
ENSGALG00000002845	16.1138917576288	0.542558845526061	0.513106125191423	0.963234539741333	1.08526213588889
ENSGALG00000002848	3.5527136788005e-15	0.104362470363636	0.298635818522107	0.963234539741333	-2.92672347977778
ENSGALG00000002849	7.96010453331525	0.148369805625643	0.518653826677486	0.96392610784266	3.31737419172222
ENSGALG00000002850	8.55483527919879	0.0446706126880457	0.91717153467434	0.996327264338593	3.64287649866667
ENSGALG00000002853	4.22514376014405	0.0992163122895588	0.454959967332418	0.963234539741333	5.27939794511111
ENSGALG00000002854	16.4055018297285	0.380754452765424	0.507754791077572	0.963234539741333	1.35935255555556
ENSGALG00000002855	17.6537047394843	0.111785733803588	0.340840002677592	0.963234539741333	-2.94102203261111
ENSGALG00000002856	21.448133161115	0.0653065194558174	0.658684387914713	0.98383734645244	4.46360439361111
ENSGALG00000002860	13.2598792761704	0.111060842979839	0.898240238326107	0.995813966419127	-2.50390791466667
ENSGALG00000002861	5.36425527358577	0.0469351109298588	0.895514147621444	0.995566464558221	2.76492837033333
ENSGALG00000002863	22.099428435598	0.100414959884584	0.752264385971993	0.989285950586961	2.43169180455556
ENSGALG00000002864	12.2937196501258	0.11303160655407	0.65700558721286	0.98383734645244	3.50812011977778
ENSGALG00000002866	10.3145975575779	0.294638696677735	0.475505200324705	0.963234539741333	0.554031644888889
ENSGALG00000002868	21.2774681635232	0.0797916862321561	0.547094245371508	0.970889525298942	8.32881764722222
ENSGALG00000002870	10.1404729257571	0.187862622806136	0.657596325923703	0.98383734645244	1.83776242066667
ENSGALG00000002877	22.3501382153812	0.0548975007269239	0.607244468053347	0.976334196128895	3.26269907927778
ENSGALG00000002878	10.7832368835657	0.118384595658967	0.571940100451021	0.971100902431566	4.65771361533333
ENSGALG00000002880	5.60607980046515	0.03057872853644	0.94864416048532	0.998576499201957	4.21367328838889
ENSGALG00000002881	7.50550468723467	0.0860218246804331	0.549156633209172	0.970889525298942	5.50350505922222
ENSGALG00000002882	16.108215459753	0.107234068976442	0.730184084972173	0.987376065792507	2.75073498077778
ENSGALG00000002883	13.5985017602896	0.112770908329867	0.176744496356267	0.963234539741333	6.11459505877778
ENSGALG00000002888	20.3663685636885	0.232313452468691	0.715094014881226	0.985858965585952	-2.2720756075
ENSGALG00000002891	22.3850227255744	0.173309813259115	0.104253125861667	0.963234539741333	5.51150675872222
ENSGALG00000002892	14.4572573241505	0.330303577990535	0.395551290901305	0.963234539741333	-0.211334395
ENSGALG00000002893	7.32685534345204	0.144004334496233	0.856445018583595	0.992737948070082	-0.592461422055556
ENSGALG00000002897	5.89446170697911	0.0788297797750368	0.88873114067331	0.994207872364281	2.87205057338889
ENSGALG00000002899	0.420527755893367	0.113544768406084	0.121070050349394	0.963234539741333	5.74305860588889
ENSGALG00000002900	6.89907695224783	0.215780019217918	0.623985162980897	0.977756282510633	-2.52223257188889
ENSGALG00000002904	15.3487806123542	0.185064589892028	0.840534823934723	0.992566930632545	5.28869529377778
ENSGALG00000002906	1.1709931191935	0.103016823998923	0.163699260300212	0.963234539741333	6.27996747788889
ENSGALG00000002907	1.20874999755148	0.671334787847386	0.373205534103336	0.963234539741333	-1.50478949938889
ENSGALG00000002908	0.993350806025543	0.0709730876308124	0.959997266330281	0.998576499201957	0.438649271111111
ENSGALG00000002911	12.1102328575394	0.0890951399975655	0.888600662915413	0.994207872364281	2.41901978783333
ENSGALG00000002913	11.3547033166432	0.311685995308146	0.105578184518366	0.963234539741333	2.48439249255556
ENSGALG00000002919	11.9185059152073	0.239544376428735	0.297284147999519	0.963234539741333	1.71710781211111
ENSGALG00000002921	23.4279703856276	0.0523806459146809	0.886029240203798	0.994207872364281	5.60238857383333
ENSGALG00000002922	20.117021302135	0.0344854462266747	0.939524273509542	0.997338737074059	2.79973927794444
ENSGALG00000002925	21.1553168380439	0.25581872193267	0.198507422838703	0.963234539741333	2.72882942294444
ENSGALG00000002929	11.3140259357396	0.107545594620423	0.371852483814463	0.963234539741333	6.33940457333333
ENSGALG00000002931	20.451982795098	0.358025210725588	0.111987702217085	0.963234539741333	-2.48311104288889
ENSGALG00000002932	1.94898248325858	0.10602613136628	0.111794472827974	0.963234539741333	7.62056540588889
ENSGALG00000002937	20.7540826731486	0.132465754871067	0.367946820651581	0.963234539741333	4.75611083566667
ENSGALG00000002942	11.0936931485179	0.124330501513299	0.398557060750215	0.963234539741333	6.377040197
ENSGALG00000002943	22.1284100191318	0.199940346204951	0.200375800572464	0.963234539741333	4.44063492322222
ENSGALG00000002944	17.4845137518028	0.234672108647942	0.808977639135392	0.992197384969685	-1.02341468127778
ENSGALG00000002945	6.90663231355678	0.313087146599377	0.471558442250261	0.963234539741333	0.00741727005555554
ENSGALG00000002952	6.02466679088296	0.11788670382923	0.344191841409323	0.963234539741333	3.83758801738889
ENSGALG00000002954	7.48369248091343	0.0790822611387581	0.617752951670389	0.976715704643019	4.24869761066667
ENSGALG00000002955	17.0653473754593	0.555592933199254	0.0663039787553123	0.963234539741333	-2.41506689827778
ENSGALG00000002957	6.47063546262538	0.192861776141005	0.694704744794123	0.984757034103849	-2.64419742377778
ENSGALG00000002958	11.9984512812512	0.210890032936657	0.722750481399333	0.987289605623054	1.29102966605556
ENSGALG00000002959	12.6379528434635	0.044739243278962	0.924069533562159	0.996646465468802	3.61461678533333
ENSGALG00000002960	6.64818131420259	0.0810936382466949	0.960346038992292	0.998576499201957	-2.27873195133333
ENSGALG00000002963	21.6204043797333	0.110239110575294	0.873146982146633	0.994207872364281	2.63192900177778
ENSGALG00000002964	2.27717348790753	0.151839314954123	0.340439660291754	0.963234539741333	6.52748899794444
ENSGALG00000002967	9.40225077082624	0.237049640384273	0.242958668578301	0.963234539741333	4.03999851822222
ENSGALG00000002968	23.6729865908005	0.0553833340387222	0.860142905883684	0.992867046077311	1.02347867861111
ENSGALG00000002969	8.00024505233449	0.170912364909639	0.152851507033502	0.963234539741333	4.25244034194444
ENSGALG00000002971	5.80536220855321	0.0418470334399113	0.960470596733548	0.998576499201957	5.02002052505556
ENSGALG00000002973	15.5844190769104	0.0683576093143657	0.888316344974248	0.994207872364281	4.79275401911111
ENSGALG00000002974	10.7517110550126	0.225472560135009	0.386113828205974	0.963234539741333	7.98586411916667
ENSGALG00000002980	6.76485476068617	0.220744887132869	0.774121962375817	0.989285950586961	0.800042928555556
ENSGALG00000002981	8.67008953286819	0.225274618123802	0.200652931275256	0.963234539741333	3.70909197488889
ENSGALG00000002982	19.7063643223695	0.749751703167278	0.0364387057744762	0.963234539741333	-1.91525236938889
ENSGALG00000002984	5.69369320867864	0.171104455898811	0.422529672577463	0.963234539741333	3.13699377522222
ENSGALG00000002985	13.5638966450137	0.250279631764973	0.0572751039020139	0.963234539741333	3.90039749122222
ENSGALG00000002987	2.48690042896568	0.174487794822787	0.694864195522985	0.984757034103849	-2.47464461205556
ENSGALG00000002988	0.769848187408169	0.15465130113655	0.76916839953713	0.989285950586961	4.43398318622222
ENSGALG00000002990	7.70588805327654	0.0790214629145757	0.726510857326548	0.987376065792507	6.22147002577778
ENSGALG00000002992	9.01766857312102	0.260236894039215	0.591173080135858	0.973856867602024	1.36939092533333
ENSGALG00000002993	12.1667972743703	0.203209614556478	0.0334984133888198	0.963234539741333	7.04368839383333
ENSGALG00000003003	12	0.0299252906590911	0.913268938342658	0.996327264338593	-2.919948837
ENSGALG00000003005	22.5475357914727	0.515773107684565	0.260269379842883	0.963234539741333	0.22269283
ENSGALG00000003010	1.7207164069498	0.176758967733921	0.0381418221924681	0.963234539741333	4.007236828
ENSGALG00000003011	15.4436423583233	0.461038714816441	0.270157890039409	0.963234539741333	-1.58421865461111
ENSGALG00000003013	12.9638798061589	0.207907703150893	0.873592615842507	0.994207872364281	-0.134282340833333
ENSGALG00000003014	21.798341055161	0.581688039876803	0.264189132623685	0.963234539741333	-0.484007579833333
ENSGALG00000003015	22.0147918347625	0.329702752309084	0.481762141672684	0.963234539741333	2.06237743527778
ENSGALG00000003016	19.2649686551443	0.203295930069071	0.66124250967787	0.98383734645244	-2.49406792655556
ENSGALG00000003021	12.2879003262275	0.292554240553367	0.132366705779899	0.963234539741333	3.21909476188889
ENSGALG00000003022	18.3348186714925	0.355891731722744	0.337223742778077	0.963234539741333	0.0447290843888889
ENSGALG00000003024	1.95764520581393	0.145363784056825	0.150265006934154	0.963234539741333	5.53574370877778
ENSGALG00000003025	9.04002411517452	0.209779911651573	0.508624672710327	0.963234539741333	0.0072047095
ENSGALG00000003026	6.26979799596823	0.323191364565628	0.599186221932651	0.97530701959565	7.0672848705
ENSGALG00000003029	22.2941831177323	0.147876424322782	0.519655194161851	0.964196756455163	2.50143994261111
ENSGALG00000003031	7.51592722227826	0.267921372756024	0.0873752343862508	0.963234539741333	2.59463447872222
ENSGALG00000003033	19.1256918533734	0.238832207180438	0.35984060783838	0.963234539741333	3.24073590016667
ENSGALG00000003034	18.3048551688756	0.308879985076471	0.888915126424455	0.994207872364281	1.48546379538889
ENSGALG00000003035	3.11598680752299	0.197158062232287	0.728353908676177	0.987376065792507	-2.69987837016667
ENSGALG00000003039	5.56250942790224	0.114659310421002	0.45770877369717	0.963234539741333	1.89072119122222
ENSGALG00000003042	8.89105366032464	0.0340701737488138	0.950437295493556	0.998576499201957	4.13354926572222
ENSGALG00000003045	2.3024474902545	0.395981391721688	0.125798888008184	0.963234539741333	0.808349181166667
ENSGALG00000003046	10.6817976607013	0.114284683283091	0.161315669798508	0.963234539741333	6.42859450411111
ENSGALG00000003047	14.8946177787573	0.152829904538745	0.43461875024325	0.963234539741333	4.33866397238889
ENSGALG00000003052	8.82771665948041	0.1935001169911	0.13282007351537	0.963234539741333	4.58884117088889
ENSGALG00000003053	16.7864222033292	0.0100282294768177	0.997987196035254	0.99995533938119	6.34223048094444
ENSGALG00000003058	14.3603437289518	0.253902104807894	0.663525338192596	0.984011356769419	-1.93793063183333
ENSGALG00000003059	2.3900963957852	0.250428932029616	0.549642863120415	0.970889525298942	8.1003369445
ENSGALG00000003063	23.0607499688047	0.365204605068341	0.0740157078923757	0.963234539741333	1.23415897083333
ENSGALG00000003065	4.38274747603237	0.314094724455591	0.437068055867053	0.963234539741333	5.4649198105
ENSGALG00000003067	9.71429316282601	0.201170752978383	0.0260535933842726	0.963234539741333	3.97394491538889
ENSGALG00000003068	10.6247090192921	0.0161987688665769	0.987083132242547	0.999828825485277	3.393197684
ENSGALG00000003071	4.72914275018655	0.12228951494473	0.731966886321755	0.987835861833221	3.12119144894444
ENSGALG00000003072	20.3370177570657	0.204860255203565	0.314987008920198	0.963234539741333	3.55039947616667
ENSGALG00000003073	8.66113145631112	0.413857672521051	0.0880794481395482	0.963234539741333	1.50506050605556
ENSGALG00000003074	20.576927621338	0.135833105628763	0.678046636524016	0.984757034103849	2.20360024972222
ENSGALG00000003075	19.3241061303731	0.382561847223838	0.0466391706388352	0.963234539741333	-2.73116855311111
ENSGALG00000003076	7.2457041553034	0.216791411681861	0.557021970473808	0.970903936906684	-2.66216474727778
ENSGALG00000003078	6.377715984371	0.0312400734849767	0.963859554332305	0.998576499201957	5.3549792695
ENSGALG00000003079	3.34061414085786	0.0557536426687469	0.825051000173791	0.992566930632545	4.90223554461111
ENSGALG00000003081	4.23872700379834	0.0676555744417602	0.885190978392038	0.994207872364281	2.92004166466667
ENSGALG00000003082	3.45662484739481	0.128309208284475	0.683936368578426	0.984757034103849	2.64572941688889
ENSGALG00000003084	12.3570582205432	0.131143000791156	0.887300462913827	0.994207872364281	-0.181114670333333
ENSGALG00000003085	11.9690503906153	0.0231570036356431	0.983415766348367	0.998932989672679	1.745942636
ENSGALG00000003086	17.5250756312869	0.10896858476843	0.414211893660659	0.963234539741333	4.52789922277778
ENSGALG00000003091	8.34380728608752	0.0553882633531853	0.849360154651538	0.992610243276774	4.75483371811111
ENSGALG00000003092	18.4441466577162	0.113856441897965	0.333710012533407	0.963234539741333	4.73196929827778
ENSGALG00000003096	5.74854350050416	0.278725375125419	0.633959982767737	0.980323012881027	-0.205312904666667
ENSGALG00000003099	12.6239390666827	0.270031459139447	0.697087945043315	0.98478620207995	-0.673859665222222
ENSGALG00000003101	3.06994262331272	0.0453272457644085	0.789698751438688	0.99026109268843	5.32747678144444
ENSGALG00000003103	18.1345308490811	0.13890492862742	0.931802096024828	0.996646465468802	-1.64517811794444
ENSGALG00000003105	4.08558853191266	0.650865923981679	0.143425980532153	0.963234539741333	0.178263671888889
ENSGALG00000003106	18.3516534463094	0.138049574894551	0.798803253606636	0.991481114177286	2.53267788372222
ENSGALG00000003107	3.15394712508407	0.188856570119567	0.402638200418186	0.963234539741333	2.92064063905556
ENSGALG00000003108	18.8509376528207	0.147877753540629	0.383851152898886	0.963234539741333	3.81067002827778
ENSGALG00000003111	22.1962981538492	0.189882658158464	0.133422289284991	0.963234539741333	2.18104950933333
ENSGALG00000003113	5.73315655196692	0.189797528939658	0.617571039912564	0.976681373739575	3.619860678
ENSGALG00000003114	2.41736936386442	0.578539115034335	0.0253739057910808	0.963234539741333	1.27410658094444
ENSGALG00000003118	9.4113795926535	0.0602249736950089	0.898860594641147	0.995877980531796	-2.80504195838889
ENSGALG00000003120	5.6114411164377	0.219928326279124	0.237470219647336	0.963234539741333	7.19260849288889
ENSGALG00000003122	0.116713990206826	0.306770341019987	0.0389475364180934	0.963234539741333	1.99096609905556
ENSGALG00000003123	5.01097090506007	0.0851089609113346	0.860961250351549	0.992924855918765	5.00459039266667
ENSGALG00000003124	13.2577425162364	0.158608094078166	0.833783680156184	0.992566930632545	1.98019196972222
ENSGALG00000003126	15.2297938072993	0.112026613153952	0.878135251867648	0.994207872364281	1.40212781838889
ENSGALG00000003128	6.7070695954514	0.100540902633934	0.682670808973032	0.984757034103849	2.40410366805556
ENSGALG00000003129	19.6912331697856	0.184537116858574	0.491848905683644	0.963234539741333	1.28729041333333
ENSGALG00000003130	23.6343337811728	0.224209320361718	0.0223045265068919	0.963234539741333	3.933662863
ENSGALG00000003131	6.18902089354765	0.272507067304625	0.608598216651571	0.976334196128895	0.412454584166667
ENSGALG00000003135	13.6072735056818	0.206190122937438	0.301261336223183	0.963234539741333	8.56494607044444
ENSGALG00000003136	15.6597663405522	0.416688704926342	0.349558132753576	0.963234539741333	-2.14604984866667
ENSGALG00000003138	17.6537047394843	0.111785733803588	0.340840002677592	0.963234539741333	-2.94102203261111
ENSGALG00000003142	7.0080339610423	0.460754614214604	0.103513009305917	0.963234539741333	-2.62578131894444
ENSGALG00000003143	8.00720439020812	0.114746683845324	0.334878121131725	0.963234539741333	4.87435641411111
ENSGALG00000003144	7.55046841988712	0.298434491533801	0.565446869572852	0.971060499215156	2.07421135055556
ENSGALG00000003146	2.10731320069443	0.18948604151534	0.0683829760314692	0.963234539741333	6.54976463633333
ENSGALG00000003147	12.070157073505	0.0693783168965722	0.756607841420426	0.989285950586961	5.30682962061111
ENSGALG00000003148	19.2049584349884	0.189424540106963	0.852584806515081	0.992737948070082	-1.90560976594444
ENSGALG00000003149	15.2443512032115	0.102507527975288	0.792799207223733	0.990683485312011	1.97314274472222
ENSGALG00000003153	0.634518362180028	0.0343053716921744	0.886658066572953	0.994207872364281	5.67220803961111
ENSGALG00000003154	11.4588435413843	0.257273669837288	0.233585240561388	0.963234539741333	2.27594852811111
ENSGALG00000003155	3.07343685412732	0.187453925244732	0.533101725848963	0.965940022975521	0.888781331833333
ENSGALG00000003160	0.378408696342184	0.0385529090088821	0.993912644133872	0.99995533938119	0.147906999611111
ENSGALG00000003161	17.4572650385031	0.230458076959368	0.281134002455808	0.963234539741333	3.8475692755
ENSGALG00000003162	0.275735758200504	0.130834359918591	0.885928008050075	0.994207872364281	-1.33542229144444
ENSGALG00000003163	6.1052776659309	0.236661872495421	0.634005985877521	0.980323012881027	1.63700286422222
ENSGALG00000003164	7.26891353586817	0.299376360950358	0.290290504257715	0.963234539741333	1.1671837755
ENSGALG00000003165	5.98286940730767	0.135870163142297	0.0667377189160689	0.963234539741333	5.22667933722222
ENSGALG00000003168	15.8619399477376	0.138631941991977	0.845416184735082	0.992566930632545	0.541715475055556
ENSGALG00000003169	5.66966207707903	0.421425472980003	0.533057045381226	0.965940022975521	-1.25212843533333
ENSGALG00000003172	7.52246596048905	0.217832250705293	0.449947114470642	0.963234539741333	3.14411035194444
ENSGALG00000003174	4.63709619682097	0.0420117173646447	0.958514639028737	0.998576499201957	2.24729946694444
ENSGALG00000003175	11.0467807181149	0.540036135970525	0.217290516164554	0.963234539741333	-0.119350983388889
ENSGALG00000003176	6.34170312628151	0.247048578128529	0.289374211640195	0.963234539741333	-2.64508412072222
ENSGALG00000003179	7.105427357601e-15	0.052763253	0.511279969834818	0.963234539741333	-2.95825633483333
ENSGALG00000003181	15.4799301776463	0.0567246628207282	0.733936723834884	0.987995911925731	2.71109725777778
ENSGALG00000003183	1.22431505707404	0.0309191639231907	0.898693576117032	0.995813966419127	4.32887959466667
ENSGALG00000003185	22.746250038876	0.263077240812203	0.0973688105486606	0.963234539741333	2.32054390833333
ENSGALG00000003189	4.00682670263443	0.0817405278930718	0.598192244125153	0.97530701959565	5.79158105883333
ENSGALG00000003193	18.8974304297309	0.509183647160853	0.376553948653107	0.963234539741333	2.78828356883333
ENSGALG00000003194	22.6601035283698	0.133376410020538	0.203537587052861	0.963234539741333	4.83119324077778
ENSGALG00000003196	11.9121885689443	0.0691142897054923	0.974758183930477	0.998576499201957	0.560168966111111
ENSGALG00000003197	23.0530367076998	0.110848646156639	0.408938347450974	0.963234539741333	7.57236473122222
ENSGALG00000003199	11.3277394785644	0.0695655613194879	0.781949788832846	0.989285950586961	4.26678893405556
ENSGALG00000003201	2.47691706458258	0.159741976304388	0.330094358121166	0.963234539741333	2.59766115116667
ENSGALG00000003203	20.826757980385	0.229082733080748	0.735173762853477	0.988354768849212	-0.284919601555556
ENSGALG00000003204	0.82581119568205	0.35796670416555	0.129425349632734	0.963234539741333	2.96154325911111
ENSGALG00000003205	0.622926130897394	0.106689472300108	0.494287506593738	0.963234539741333	5.92355050405556
ENSGALG00000003206	3.16819838959142	0.194166628949168	0.478746444461481	0.963234539741333	-2.76223536977778
ENSGALG00000003208	8.0641320397834	0.159601703262787	0.100026195502597	0.963234539741333	6.69883505038889
ENSGALG00000003211	2.02155231847851	0.094317633393893	0.738288579333444	0.98898753103071	3.79181919488889
ENSGALG00000003212	12.7720328430377	0.365102756275986	0.149142126728297	0.963234539741333	-0.438125840555556
ENSGALG00000003213	2.2551787887929	0.237754834719555	0.649926154287797	0.983372401313678	-0.652898060333333
ENSGALG00000003217	8.41314353237682	0.190639522681461	0.601647088827034	0.976153385708846	0.0975762563333333
ENSGALG00000003219	6.62854658004171	0.196151750999082	0.0539137491199327	0.963234539741333	3.1990090615
ENSGALG00000003220	3.37076653573547	0.112994888594233	0.287842264013543	0.963234539741333	5.23388159605556
ENSGALG00000003221	0.0211748762167154	0.07351539522895	0.556798353211121	0.970903936906684	3.95137495961111
ENSGALG00000003226	4.09706008774778	0.344340426862005	0.402371760129125	0.963234539741333	-2.00990010933333
ENSGALG00000003227	10.5095930639278	0.129916312681917	0.314988323147233	0.963234539741333	5.87070669566667
ENSGALG00000003228	6.43795152961241	0.0397151201910213	0.889389544261865	0.994207872364281	3.99972163972222
ENSGALG00000003233	5.4333209540542	0.0920547966878383	0.697716940783063	0.98478620207995	2.49656875011111
ENSGALG00000003235	12.2400764635123	0.116163336047624	0.190778343900565	0.963234539741333	6.0238358265
ENSGALG00000003238	5.7028181044693	0.277281847436129	0.130637477535767	0.963234539741333	5.29119189788889
ENSGALG00000003241	20.1385347166275	0.212018435726232	0.329795527373823	0.963234539741333	-2.83186669394444
ENSGALG00000003242	18.3456991044347	0.280372818701776	0.604545400349925	0.976334196128895	-1.99306506211111
ENSGALG00000003243	23.7497481727636	0.101217904465251	0.833535862435279	0.992566930632545	2.55052134833333
ENSGALG00000003245	23.5739951118576	0.325334108646312	0.0504284973896887	0.963234539741333	3.95097851766667
ENSGALG00000003247	5.93265438926871	0.100019214386708	0.677256480097973	0.984757034103849	2.89452391955556
ENSGALG00000003248	22.4381283472697	0.0618303626760971	0.732150324729296	0.987835861833221	6.17922682927778
ENSGALG00000003249	10.2020273805889	0.214337034539632	0.341451365376204	0.963234539741333	2.4444542
ENSGALG00000003250	1.06644424821807	0.232502626458952	0.0988680800033613	0.963234539741333	3.05770833427778
ENSGALG00000003254	7.49916372324648	0.136786750045878	0.476373505739448	0.963234539741333	2.92328458627778
ENSGALG00000003256	2.73251578951414	0.274779772645444	0.131154811445741	0.963234539741333	6.48599112294444
ENSGALG00000003258	7.28501852343462	0.139559889294518	0.67733418833597	0.984757034103849	2.14859602455556
ENSGALG00000003259	21.3612013969936	0.135510289256008	0.15347843065484	0.963234539741333	3.37056184377778
ENSGALG00000003260	18.2783030998736	0.0733059406642975	0.722846126077688	0.987289605623054	4.30162211905556
ENSGALG00000003261	21.9397637286153	0.331437497129397	0.123887164683618	0.963234539741333	2.77627767066667
ENSGALG00000003265	4.94589880781706	0.0923739952862122	0.344259364136814	0.963234539741333	5.49325926088889
ENSGALG00000003267	22.3594721656993	0.296768896490096	0.348097291533244	0.963234539741333	3.07697409805556
ENSGALG00000003272	3.31645020879498	0.0607099757265057	0.570864456281738	0.971100902431566	4.671706752
ENSGALG00000003273	11.0406445586598	0.154306438683872	0.442766412352387	0.963234539741333	3.22710619477778
ENSGALG00000003281	23.3611312557761	0.152770039827939	0.701227398668648	0.98478620207995	2.48099608372222
ENSGALG00000003282	21.5489292638301	0.0867175037164178	0.934689666353655	0.996646465468802	1.06774576261111
ENSGALG00000003283	7.33035047855094	0.406924181714828	0.607936059384606	0.976334196128895	-1.16183179138889
ENSGALG00000003284	19.0755030261327	0.101785649725434	0.609113349344502	0.976334196128895	2.33623134577778
ENSGALG00000003285	2.15649417739242	0.759299810333385	0.114241160885418	0.963234539741333	-0.0632444291666666
ENSGALG00000003286	15.906426233628	0.208567243915307	0.632987124015018	0.979917458552364	4.70104981888889
ENSGALG00000003287	17.7060078723241	0.363769139280025	0.105504477578083	0.963234539741333	0.483133606333333
ENSGALG00000003288	1.27852191507186	0.0731115651176447	0.752870646769615	0.989285950586961	3.63360679444444
ENSGALG00000003293	0.464497865885519	0.0429412720995963	0.888710440928657	0.994207872364281	3.31119232877778
ENSGALG00000003294	12.7758030537949	0.140176356903357	0.392292280681517	0.963234539741333	3.80652514544444
ENSGALG00000003295	5.95844088802138	0.453698513370547	0.228280957947052	0.963234539741333	-0.517697461777778
ENSGALG00000003297	23.4459996688712	0.282359989966621	0.0327138479445636	0.963234539741333	3.09023985077778
ENSGALG00000003298	15.3343724352679	0.18171629167545	0.209391616950039	0.963234539741333	3.35915885561111
ENSGALG00000003299	7.83437175672557	0.172689117092423	0.196153385633305	0.963234539741333	5.90397537394444
ENSGALG00000003301	12	0.0807630778409093	0.340840002677592	0.963234539741333	-2.95101637361111
ENSGALG00000003304	1.18078072741914	0.220296206448722	0.471385936853124	0.963234539741333	2.76598424188889
ENSGALG00000003307	16.6997034511571	0.0534643448066253	0.830700963762324	0.992566930632545	5.77264949816667
ENSGALG00000003308	1.24637146898636	0.101960636316404	0.593854258595305	0.97455309790219	3.25425285605556
ENSGALG00000003310	6.34629526051565	0.161664866729083	0.340840002677593	0.963234539741333	-2.91894457055556
ENSGALG00000003313	4.31513852668784	0.587522007084082	0.117565156489591	0.963234539741333	-0.705484061722222
ENSGALG00000003314	15.7607613148821	0.221179973949701	0.836338274527464	0.992566930632545	5.28875726194444
ENSGALG00000003318	22.0408034899012	0.136601056932182	0.680577401453718	0.984757034103849	2.58657138727778
ENSGALG00000003319	17.689179503764	0.374615486992126	0.469348696438785	0.963234539741333	-1.11162490627778
ENSGALG00000003321	21.26690047427	0.132425342665067	0.799121126744754	0.991481114177286	1.129053337
ENSGALG00000003322	6.77995094971052	0.250090779378763	0.37434293139095	0.963234539741333	2.05621889488889
ENSGALG00000003323	8.94691896695808	0.323020400817773	0.225902403805748	0.963234539741333	-0.483585047277778
ENSGALG00000003324	19.1898061179115	0.540375876785	0.33021307312221	0.963234539741333	0.124940617888889
ENSGALG00000003325	13.1829648991199	0.0575727426384199	0.413529711501056	0.963234539741333	5.93452244216667
ENSGALG00000003326	23.604619904264	0.177548003537967	0.410761873514145	0.963234539741333	1.702470471
ENSGALG00000003329	9.77651798663601	0.0891121580787915	0.647151211388911	0.982703584000972	3.13817651611111
ENSGALG00000003331	22.3141291899872	0.0841807917141145	0.187355897243999	0.963234539741333	4.72538300922222
ENSGALG00000003333	1.79546894755364	0.180354808216568	0.611825411223399	0.976334196128895	3.41466001561111
ENSGALG00000003336	13.3089811597256	0.483581376273105	0.140980540505838	0.963234539741333	-2.11334735133333
ENSGALG00000003337	19.9207296787448	0.143260156955686	0.279507708003618	0.963234539741333	6.46176991627778
ENSGALG00000003339	23.0269249712819	0.258540706212476	0.181144114401155	0.963234539741333	2.24084718111111
ENSGALG00000003340	10.8880128511023	0.134877128160698	0.863834814087711	0.993295401485067	0.262316500777778
ENSGALG00000003344	23.6466115352334	0.21192601657881	0.0703610285417216	0.963234539741333	6.18389861866667
ENSGALG00000003345	0.15360970463648	0.245503187528891	0.269828454400511	0.963234539741333	2.2379755795
ENSGALG00000003348	21.0309736685096	0.104219641532586	0.631408061679649	0.979124523541149	5.22348989522222
ENSGALG00000003349	3.70696431428152	0.27778115375231	0.685980402653014	0.984757034103849	-2.0754487335
ENSGALG00000003353	10.2003358967357	0.0256779662699904	0.980799497420423	0.998611260539906	4.94695617294444
ENSGALG00000003354	6.91241594409657	0.403408934329064	0.461384752565064	0.963234539741333	-1.76249839288889
ENSGALG00000003355	23.5537627733069	0.19223799590048	0.0752273889481166	0.963234539741333	2.79166904083333
ENSGALG00000003356	5.24546887161963	0.140224645013744	0.490456330269907	0.963234539741333	3.39624547355556
ENSGALG00000003357	6.71241393624486	0.807357377435657	0.0281150699385209	0.963234539741333	0.0683723090555556
ENSGALG00000003358	22.7065304505794	0.185745555861504	0.239497905816518	0.963234539741333	3.343992356
ENSGALG00000003359	4.99384050753266	0.0350047790618624	0.860184626896415	0.992867046077311	6.45025429577778
ENSGALG00000003360	12.3064431812478	0.485290377589312	0.246254859048476	0.963234539741333	-0.316939941888889
ENSGALG00000003361	10.4615680274599	0.618369902993272	0.0424773966425867	0.963234539741333	-2.23051687261111
ENSGALG00000003362	20.8570771620132	0.0961720889737181	0.773353810172213	0.989285950586961	2.74686040255556
ENSGALG00000003365	5.21603220747502	0.0528816921920453	0.904019470870268	0.996327264338593	1.41137045222222
ENSGALG00000003369	1.02967077333819	0.495804602758649	0.15885195867281	0.963234539741333	3.82047924405556
ENSGALG00000003370	19.6522908413592	0.138188484966376	0.463391749229299	0.963234539741333	4.87203367238889
ENSGALG00000003373	13.7093203903887	0.142559720803148	0.49234812918352	0.963234539741333	3.06409547088889
ENSGALG00000003374	18.800082198417	0.0387725145771006	0.987267041274142	0.99985093923266	-2.57052184983333
ENSGALG00000003377	12.0988333007983	0.0244250641846992	0.996359601515781	0.99995533938119	-0.840512809222222
ENSGALG00000003378	10.9047748310211	0.152625280351998	0.384474654446786	0.963234539741333	3.63684563722222
ENSGALG00000003381	13.3971103742617	0.052332171181979	0.86929885893434	0.993939858719327	5.98533914533333
ENSGALG00000003383	5.76333094332109	0.0506182183100614	0.945552081613406	0.998353251571677	3.07431035
ENSGALG00000003385	5.57526632111762	0.147508514388019	0.48126256909062	0.963234539741333	4.26444270383333
ENSGALG00000003387	14.2248707927114	0.156284956819514	0.331993120414995	0.963234539741333	3.4509527855
ENSGALG00000003391	7.18123672776253	0.122612064729765	0.493990845582531	0.963234539741333	3.706580815
ENSGALG00000003392	8.33528831638831	0.0513508217847176	0.716475477369139	0.985858965585952	6.84795937766667
ENSGALG00000003396	9.80847757915598	0.138553903146468	0.684642274669563	0.984757034103849	1.65856803333333
ENSGALG00000003397	22.3257221183395	0.0657227043587457	0.721590359655176	0.987183016786836	4.82717092588889
ENSGALG00000003398	17.7942599868528	0.124431021930709	0.783574785384085	0.989285950586961	4.14779280794444
ENSGALG00000003400	14.8128060014464	0.0513414685233514	0.815099396082843	0.992566930632545	4.01943730161111
ENSGALG00000003403	12.9070276334161	0.440405119793986	0.237165228620264	0.963234539741333	2.05435096044444
ENSGALG00000003405	7.52154540479361	0.127569089714137	0.391857158605278	0.963234539741333	3.54639853577778
ENSGALG00000003408	13.3040308956642	0.402991187717156	0.034870148703462	0.963234539741333	0.678087044555556
ENSGALG00000003409	6.95906597432781	0.187507319707921	0.460348007452666	0.963234539741333	3.41279153755556
ENSGALG00000003412	4.40654864135086	0.276119781344568	0.700378183029167	0.98478620207995	-2.1943296115
ENSGALG00000003416	6.34629526051566	0.0582815410056543	0.340840002677592	0.963234539741333	-2.96470401577778
ENSGALG00000003419	3.36588690477867	0.163955398686176	0.458945389976461	0.963234539741333	2.37667895261111
ENSGALG00000003420	20.3790911761377	0.349418976423917	0.110910877471208	0.963234539741333	1.13626552505556
ENSGALG00000003425	7.00195577527438	0.50723099085926	0.169626769672527	0.963234539741333	-2.19607278416667
ENSGALG00000003426	21.0830547694709	0.29544991435895	0.663770431192987	0.984011356769419	-1.65422502361111
ENSGALG00000003427	4.41592409811519	0.094032106841944	0.671265981963726	0.984206764725217	3.6655001775
ENSGALG00000003428	17.8665909560476	0.37818951714459	0.139106211437299	0.963234539741333	-0.3848473585
ENSGALG00000003429	11.8890314764194	0.107994844283802	0.803053792939093	0.991481114177286	2.47947167094444
ENSGALG00000003430	8.96542511984484	0.193594864722046	0.220273208683621	0.963234539741333	2.76563828205556
ENSGALG00000003432	10.607080904739	0.208351599650517	0.53250587774846	0.965940022975521	-2.56820348444444
ENSGALG00000003433	5.65132472590227	0.356200927627283	0.465238569801839	0.963234539741333	0.0230235083333333
ENSGALG00000003434	6.36739505997545	0.181381789445383	0.325533318276761	0.963234539741333	3.770543954
ENSGALG00000003435	22.7087254283585	0.422211499975488	0.224869081633587	0.963234539741333	-2.16590817511111
ENSGALG00000003438	2.2538172166554	0.389393400719182	0.0139983047811823	0.963234539741333	2.44005592383333
ENSGALG00000003439	22.027357569098	0.113664890419286	0.707235274799464	0.985502148540921	3.10232139427778
ENSGALG00000003441	16.8800425788236	0.114927612995171	0.371455196720981	0.963234539741333	2.21532069972222
ENSGALG00000003443	9.02172575638571	0.209347212991295	0.699758376281538	0.98478620207995	-1.707627632
ENSGALG00000003445	23.8002172961651	0.274596499099383	0.0617295783939902	0.963234539741333	6.04402412977778
ENSGALG00000003446	12.034050902793	0.122032291380692	0.811759902933303	0.992518334502199	2.52411034855556
ENSGALG00000003447	11.6238311041543	0.383889209267508	0.226296513763365	0.963234539741333	-2.36337340222222
ENSGALG00000003454	1.79273216496966	0.00977209177490901	0.967270644212675	0.998576499201957	7.03099162016667
ENSGALG00000003456	12	0.070208007159091	0.340840002677593	0.963234539741333	-2.95617663038889
ENSGALG00000003457	17.0911199691688	0.234343172711968	0.910716225619675	0.996327264338593	7.6020599215
ENSGALG00000003458	9.68193479491725	0.233812682644569	0.04951105575473	0.963234539741333	4.05796875005556
ENSGALG00000003461	2.99354780049443	0.150950258110544	0.583519435139908	0.97184524963371	1.73179370433333
ENSGALG00000003464	7.57025489512921	0.160816304359294	0.780161623061055	0.989285950586961	2.188766753
ENSGALG00000003466	2.2425885784976	0.468011451219757	0.523966736588459	0.964196756455163	0.904163869944444
ENSGALG00000003467	6.03588669949886	0.134020366825024	0.502786477127778	0.963234539741333	2.05715778927778
ENSGALG00000003470	17.9520391194759	0.369980665272913	0.210933306278502	0.963234539741333	1.36122142838889
ENSGALG00000003472	23.6162247429657	0.203641649854831	0.740907978636126	0.989285950586961	-0.403559024944444
ENSGALG00000003473	15.3390271229216	0.386994060664945	0.63914058153657	0.981653191946667	0.120551562333333
ENSGALG00000003474	7.88215517503264	0.132195343588783	0.345857797268201	0.963234539741333	3.37346081405556
ENSGALG00000003475	11.1826797143297	0.0416602019560733	0.978479986781323	0.998576499201957	2.84402457594444
ENSGALG00000003476	4.89539536011672	0.129223204288594	0.624077105173896	0.977819971956667	2.09415115633333
ENSGALG00000003478	17.6537047394843	0.0643853086692175	0.340840002677592	0.963234539741333	-2.962002371
ENSGALG00000003483	22.0070357018213	0.2152108196687	0.107038439119602	0.963234539741333	4.91815987022222
ENSGALG00000003484	22.7345370753314	0.524036073186451	0.171445946951889	0.963234539741333	-0.541849927666667
ENSGALG00000003485	0.173333379615904	0.141684643143357	0.360132198021498	0.963234539741333	4.4593312685
ENSGALG00000003487	15.8170517304341	0.197905469826325	0.333106962092041	0.963234539741333	3.87637931172222
ENSGALG00000003492	21.17450859609	0.259294246422481	0.36139503323537	0.963234539741333	1.81455507138889
ENSGALG00000003495	0.115175955362488	0.148874328724004	0.278468441298203	0.963234539741333	5.24469124555556
ENSGALG00000003496	9.76023227913804	0.178327736141395	0.76367029297069	0.989285950586961	2.23423780038889
ENSGALG00000003498	17.9959528362368	0.215532684107321	0.302254119605121	0.963234539741333	2.70442126161111
ENSGALG00000003499	4.80405982349864	0.149769458102313	0.778134314658824	0.989285950586961	3.39603022255556
ENSGALG00000003500	20.0791660209882	0.543395495673643	0.232209893150008	0.963234539741333	-1.48093318211111
ENSGALG00000003503	19.4698539222441	0.0948948530102456	0.893571420184936	0.995343632237715	0.372434125222222
ENSGALG00000003505	6.76010346170746	0.0883018731421063	0.701078055132337	0.98478620207995	4.37750836855556
ENSGALG00000003507	18.777512874034	0.426667136119103	0.183770838473313	0.963234539741333	0.0590835855
ENSGALG00000003509	15.6974239298045	0.179667903473635	0.841122221792472	0.992566930632545	-2.31221303044444
ENSGALG00000003510	23.8952462641398	0.145958504390141	0.587243721187759	0.972921674352649	3.45585087311111
ENSGALG00000003512	20.4555270328151	0.491064118148659	0.25904250859052	0.963234539741333	-2.3612561235
ENSGALG00000003517	15.8387668609023	0.113700333163641	0.400663363843659	0.963234539741333	2.0865145135
ENSGALG00000003518	19.3980058850903	0.157985617186811	0.694325985143324	0.984757034103849	2.44346933916667
ENSGALG00000003520	20.11700209429	0.166314966102691	0.324132961741062	0.963234539741333	2.63199063911111
ENSGALG00000003521	3.53185714119942	0.15880508545043	0.352976053334725	0.963234539741333	6.03891583188889
ENSGALG00000003522	3.63604861482444	0.0923785240174656	0.623905245653484	0.977756282510633	5.3340609515
ENSGALG00000003523	12.1567680470476	0.0959734862242348	0.816156254007968	0.992566930632545	3.33745650455556
ENSGALG00000003526	10.6864625773298	0.167879711012759	0.567781067074603	0.971060499215156	2.48301239211111
ENSGALG00000003527	7.99007215114838	0.0958325469586995	0.888525015268639	0.994207872364281	2.05875484861111
ENSGALG00000003529	23.2307463892741	0.213366409073765	0.559110504872745	0.971060499215156	2.210058105
ENSGALG00000003532	8.70182559036034	0.061150363757423	0.616801195071817	0.976504656714213	7.58710022611111
ENSGALG00000003533	5.9628456877125	0.183712952596207	0.458239596322565	0.963234539741333	2.03289667255556
ENSGALG00000003536	5.5744794422766	0.316235830103921	0.565063301194776	0.971060499215156	-1.72328857155556
ENSGALG00000003537	19.0571011341098	0.398747454396948	0.604690143823019	0.976334196128895	-2.39683365016667
ENSGALG00000003539	7.60470476915594	0.200514808971754	0.299984831099314	0.963234539741333	2.32190010216667
ENSGALG00000003540	3.87766609823279	0.131577555517944	0.440103990074372	0.963234539741333	3.38249643794444
ENSGALG00000003545	15.8754657296114	0.429130832821872	0.603296962233661	0.976334196128895	-1.04521902461111
ENSGALG00000003547	10.5950765019211	0.163667885526967	0.43252700777354	0.963234539741333	3.93629711177778
ENSGALG00000003548	4.95701491219467	0.0612122000178312	0.965756314000292	0.998576499201957	1.56716222916667
ENSGALG00000003549	23.3538518216968	0.342034430631964	0.168952867162515	0.963234539741333	2.09628495561111
ENSGALG00000003550	21.6555969905321	0.596211674162803	0.04429658110963	0.963234539741333	-1.42173886911111
ENSGALG00000003553	19.0294412814043	0.536994621815454	0.267935824821065	0.963234539741333	-1.84387223216667
ENSGALG00000003554	23.8459824895146	0.464579507887645	0.205521855874163	0.963234539741333	2.00482731722222
ENSGALG00000003558	17.7006942579945	0.145550874799636	0.782097276325039	0.989285950586961	-0.160202681722222
ENSGALG00000003559	7.75078009986612	0.277577510376379	0.255021425006009	0.963234539741333	1.10394923811111
ENSGALG00000003560	17.9629605368158	0.386709185497627	0.131520205259056	0.963234539741333	1.17173190794444
ENSGALG00000003562	6.10749153540654	0.338561650030418	0.742685723718688	0.989285950586961	7.11880853188889
ENSGALG00000003563	7.63044824570342	0.0565464661888107	0.896270649548124	0.995786624799576	4.01574485888889
ENSGALG00000003566	10.5291917750469	0.325581408172712	0.098389845808068	0.963234539741333	1.97182725405556
ENSGALG00000003567	17.0333649100457	0.110417892502813	0.971826036564587	0.998576499201957	-1.16774556888889
ENSGALG00000003568	15.1559993028054	0.326493415329375	0.646484914149152	0.982703584000972	2.44487924044444
ENSGALG00000003569	5.06818534130585	0.029407353787637	0.971021871450641	0.998576499201957	2.43899276527778
ENSGALG00000003570	2.05578785746551	0.0115087405063722	0.997480719371664	0.99995533938119	2.87590673738889
ENSGALG00000003572	3.22490821873825	0.0401409689886363	0.882643923714354	0.994207872364281	3.86955337105556
ENSGALG00000003573	16.9619552288198	0.406923386122365	0.701968223327031	0.98478620207995	1.19441598983333
ENSGALG00000003574	5.81200923461579	0.0463217304617229	0.914671850522826	0.996327264338593	3.77701007433333
ENSGALG00000003575	9.46875393227648	0.142183249945209	0.774386309935727	0.989285950586961	1.47938173172222
ENSGALG00000003578	7.37022503660002	0.255337755326911	0.0528381732990439	0.963234539741333	4.79807625261111
ENSGALG00000003580	11.5722951154815	0.215330541330297	0.510610580432539	0.963234539741333	4.33368230766667
ENSGALG00000003582	5.29783038426918	0.157319649895381	0.58804165165575	0.972921674352649	9.49074874366667
ENSGALG00000003584	20.9382225801651	0.177073739643801	0.380088310273304	0.963234539741333	2.21678000983333
ENSGALG00000003588	18.3262633057846	0.299979765291155	0.178896229070621	0.963234539741333	-2.82541805383333
ENSGALG00000003589	19.5870284216316	0.177791518329749	0.83291413929686	0.992566930632545	5.64039147572222
ENSGALG00000003590	2.1151947168459	0.227898653298305	0.668936680990083	0.984206764725217	0.884271224055556
ENSGALG00000003594	17.5486412852274	0.399203423211383	0.587934172776923	0.972921674352649	-1.782731627
ENSGALG00000003595	19.888327931211	0.0916829169353881	0.421480837561817	0.963234539741333	-2.92356375488889
ENSGALG00000003596	6.73752015219483	0.0804205249329573	0.73977265779197	0.989285950586961	4.22833709983333
ENSGALG00000003597	4.0588095951967	0.0805380978594666	0.783960182482723	0.989285950586961	4.14774520616667
ENSGALG00000003601	4.69082846844717	0.23350619583828	0.428159836328959	0.963234539741333	6.97290526455556
ENSGALG00000003602	18.2874072992627	0.188262276687635	0.521929983974873	0.964196756455163	2.63170335822222
ENSGALG00000003604	14.7419153792387	0.0644824462143431	0.977760510216806	0.998576499201957	-1.56356911161111
ENSGALG00000003605	14.2906465178969	0.159000629188023	0.279435947546399	0.963234539741333	5.80149399655556
ENSGALG00000003614	1.88005933868839	0.171221984158451	0.60147911386027	0.976153385708846	3.28585032444444
ENSGALG00000003624	1.78068318338341	0.154772375053069	0.808295171990473	0.991779359870408	-2.23362370333333
ENSGALG00000003625	22.974861938527	0.18530720551307	0.128409864134518	0.963234539741333	6.20216395288889
ENSGALG00000003628	8.99560758557956	0.08462364031495	0.442164078675408	0.963234539741333	6.32564676044444
ENSGALG00000003631	12.0549748832945	0.193795002965427	0.124071728118052	0.963234539741333	4.21578783738889
ENSGALG00000003634	7.36088686400393	0.099219639532098	0.381191320453535	0.963234539741333	6.14537822022222
ENSGALG00000003636	12.2005110963587	0.223031235791439	0.64087444965675	0.981759521874051	-2.53744522033333
ENSGALG00000003641	14.1257791217018	0.132468631568758	0.239772193334999	0.963234539741333	6.18764092133333
ENSGALG00000003642	7.31767984984473	0.159046173160576	0.267173637807353	0.963234539741333	6.26468727211111
ENSGALG00000003644	8.47513562848287	0.229939306120251	0.789145628988953	0.990237244407046	-0.0363362335555556
ENSGALG00000003645	11.1846606535208	0.384807306481568	0.276648260002667	0.963234539741333	0.519501289944444
ENSGALG00000003648	0.158573925792567	0.191161335694685	0.146586052144974	0.963234539741333	7.01484705555556
ENSGALG00000003650	9.33196470452702	0.228896522838141	0.116685449827867	0.963234539741333	3.54976655044444
ENSGALG00000003651	1.62773301942813	0.19147520089509	0.363653631707036	0.963234539741333	4.06519488822222
ENSGALG00000003652	5.48588233592719	0.103692700115417	0.664771189181375	0.984011356769419	3.97928294211111
ENSGALG00000003655	6.67068039812361	0.348239103606567	0.510842079560789	0.963234539741333	2.95321754355556
ENSGALG00000003657	7.49622563189148	0.14249569149515	0.908173997632244	0.996327264338593	-1.71879596322222
ENSGALG00000003658	16.5091684393196	0.257935497457738	0.270952172474692	0.963234539741333	2.95233270594444
ENSGALG00000003660	6.34629526051565	0.180256033186247	0.116642779731948	0.963234539741333	-2.91071576327778
ENSGALG00000003661	12.928641361937	0.0872077777777207	0.688081765905819	0.984757034103849	5.03718115872222
ENSGALG00000003663	5.21132004612333	0.174631873218523	0.518364690407956	0.96392610784266	3.15176379811111
ENSGALG00000003665	0.273302054079821	0.151447511368302	0.660494099477764	0.98383734645244	2.584429782
ENSGALG00000003670	4.10960983339913	0.134535644670425	0.199207671847462	0.963234539741333	6.28438946833333
ENSGALG00000003672	13.3264718529026	0.138268507705479	0.290255475518558	0.963234539741333	4.70746326188889
ENSGALG00000003674	4.32466452152241	0.184907092926839	0.623446521407754	0.977712951527766	1.01132759811111
ENSGALG00000003675	10.2208812368798	0.0772783131889762	0.676194388922367	0.984757034103849	6.45090203155556
ENSGALG00000003677	9.30255802893632	0.148436687701489	0.937658589522725	0.996646465468802	-0.573374240333333
ENSGALG00000003681	9.77831401959441	0.158707303439804	0.105137047595172	0.963234539741333	7.98028802905556
ENSGALG00000003682	21.3126383393508	0.0232210347428791	0.97129832832174	0.998576499201957	5.03623480644444
ENSGALG00000003683	2.24098095887633	0.224536902818967	0.207414218838231	0.963234539741333	4.17887296866667
ENSGALG00000003684	0.858672201204218	0.395149615251128	0.359449752666688	0.963234539741333	-2.4290349945
ENSGALG00000003687	1.91262782459001	0.511531566969534	0.0943049070754225	0.963234539741333	-0.272707055277778
ENSGALG00000003688	10.5469313218704	0.191908289412005	0.497219459586382	0.963234539741333	1.27025193111111
ENSGALG00000003689	1.61359810315692	0.200581161965987	0.686364178103552	0.984757034103849	-2.14679639511111
ENSGALG00000003690	16.3188317508733	0.433686496895588	0.692587131929437	0.984757034103849	0.103701886222222
ENSGALG00000003691	22.2761872101269	0.176142832038382	0.0347270120922699	0.963234539741333	2.32331470977778
ENSGALG00000003693	3.55695909420968	0.0889947380558427	0.472546737843701	0.963234539741333	6.87212805322222
ENSGALG00000003695	20.7571624434904	0.267963504731225	0.584029400585725	0.97184524963371	-0.733605028333333
ENSGALG00000003696	23.343901932997	0.219383417958656	0.258817384942164	0.963234539741333	2.52109552583333
ENSGALG00000003699	9.01879722643549	0.281772654566196	0.779831092220286	0.989285950586961	-0.323896323
ENSGALG00000003701	12.4533937279459	0.0971097889497598	0.688865453854222	0.984757034103849	3.94800798772222
ENSGALG00000003702	9.609706539296	0.128692163917654	0.376939371319875	0.963234539741333	5.34753406827778
ENSGALG00000003703	16.4143135679161	0.0586071861200662	0.72909569677857	0.987376065792507	2.73443412294444
ENSGALG00000003705	16.4554810070524	0.0591975859283308	0.871347791322963	0.994207872364281	5.99484323283333
ENSGALG00000003708	7.07417636008787	0.0673656284543681	0.713383006594322	0.985858965585952	3.78444360966667
ENSGALG00000003709	18.3597391857453	0.147911868497596	0.549120684189482	0.970889525298942	5.03578018677778
ENSGALG00000003712	6.41513720362854	0.216633747564823	0.0424776212950324	0.963234539741333	4.81754122855556
ENSGALG00000003713	6.34629526051565	0.102302225744025	0.340840002677592	0.963234539741333	-2.94521961538889
ENSGALG00000003716	12.1505836781899	0.578285664775105	0.14539252931404	0.963234539741333	-0.7045027735
ENSGALG00000003717	3.7407063331841	0.0198953026230485	0.975058072258994	0.998576499201957	5.86632638533333
ENSGALG00000003720	1.51819662258308	0.579303834650346	0.0878156066451342	0.963234539741333	0.104958559222222
ENSGALG00000003722	8.7834044705312	0.228520371082697	0.0771672006802963	0.963234539741333	3.216339068
ENSGALG00000003726	10.9126395371057	0.210131559560722	0.344380996932196	0.963234539741333	-2.73721642111111
ENSGALG00000003727	19.925879852407	0.442312534665446	0.288017827840005	0.963234539741333	-0.585624423611111
ENSGALG00000003731	7.45822839810394	0.352968198273224	0.49124972298282	0.963234539741333	-1.18126723116667
ENSGALG00000003732	1.73950971629833	0.0829329257244346	0.69366475860533	0.984757034103849	3.91779855316667
ENSGALG00000003733	14.7562433211253	0.0684450295757145	0.869569295877758	0.993939858719327	4.26064503033333
ENSGALG00000003734	1.79929150580053	0.298454256774032	0.0671021061433568	0.963234539741333	3.17041052361111
ENSGALG00000003738	19.2627596304487	0.0914050302477793	0.566775250051428	0.971060499215156	5.23807872316667
ENSGALG00000003741	3.20657973090087	0.173295124324611	0.522997814186047	0.964196756455163	2.82067342938889
ENSGALG00000003742	13.3972989115816	0.340163746544508	0.149314777635063	0.963234539741333	0.567058298222222
ENSGALG00000003743	6.05919674764367	0.192867817199931	0.407675224601782	0.963234539741333	3.72174265333333
ENSGALG00000003744	8.38110658105403	0.0642747672396524	0.967806790181481	0.998576499201957	-2.30603355072222
ENSGALG00000003745	2.63871859479858	0.0407754647584843	0.982540352225949	0.998781138035128	-0.276056480666667
ENSGALG00000003747	15.1829699626401	0.351000357840487	0.460400677798057	0.963234539741333	1.922598924
ENSGALG00000003748	19.1584294705875	0.0542134254931227	0.672782232845409	0.984218572121409	5.18251489183333
ENSGALG00000003750	8.21960687677542	0.214017527251371	0.342231069048535	0.963234539741333	2.4097018515
ENSGALG00000003751	17.3751919012347	0.144266309342135	0.392768799826984	0.963234539741333	-2.87564500983333
ENSGALG00000003753	12.7717395161009	0.292410226755239	0.575069841016388	0.971565993053719	1.67906201166667
ENSGALG00000003757	21.3951368316415	0.113730171627632	0.677400033511619	0.984757034103849	3.33313668083333
ENSGALG00000003758	14.891680712616	0.140889398361926	0.659194726307207	0.98383734645244	1.80445979838889
ENSGALG00000003759	15.8426230665677	0.259266269963449	0.160621295407855	0.963234539741333	6.16915263733333
ENSGALG00000003765	5.06917237131524	0.0880622473620333	0.375608203722828	0.963234539741333	-2.93478538761111
ENSGALG00000003766	12.5360963187332	0.159493749797459	0.718491165314049	0.986625278636168	1.88537018677778
ENSGALG00000003767	15.7054646254216	0.190410713974415	0.0452761691807652	0.963234539741333	3.85735148583333
ENSGALG00000003770	14.3170993051943	0.0624600810305906	0.922484427762889	0.996459139118271	4.56047450666667
ENSGALG00000003771	17.4199411473046	0.0035991381038661	0.999810815700554	0.99995533938119	1.69374019555556
ENSGALG00000003774	17.5104913487422	0.254548296549423	0.718423410756196	0.986625278636168	-0.539918275055556
ENSGALG00000003775	16.3150671043519	0.198449956297226	0.456362046300436	0.963234539741333	2.33219397822222
ENSGALG00000003777	3.5953324087853	0.102890522653163	0.875619969293353	0.994207872364281	2.47729790288889
ENSGALG00000003778	7.27713425731168	0.14926559818114	0.479301962023403	0.963234539741333	5.278233959
ENSGALG00000003781	6.87526574423476	0.252119407862112	0.381199706053719	0.963234539741333	2.71997705138889
ENSGALG00000003786	12.6377864287127	0.0105377351911831	0.979803512373275	0.998576499201957	6.40073815027778
ENSGALG00000003788	16.1530054210629	0.260137945777459	0.36728654795273	0.963234539741333	1.97455352238889
ENSGALG00000003789	23.6486102887968	0.513766697560906	0.102549871928297	0.963234539741333	-1.10485351444444
ENSGALG00000003792	17.7885574439275	0.192812728944438	0.867475880832581	0.993496093942099	1.85338460866667
ENSGALG00000003793	17.6084237438316	0.0925627332876676	0.575711418463123	0.971565993053719	3.35550621816667
ENSGALG00000003794	6.96632785157777	0.0395347491673113	0.922889723903812	0.996459139118271	3.02257477761111
ENSGALG00000003795	3.97380007606242	0.112034079641207	0.0164401120970269	0.963234539741333	5.84829814077778
ENSGALG00000003798	4.69448760636749	0.0446780418589547	0.859396139402339	0.992737948070082	4.76979026483333
ENSGALG00000003799	22.4644131997623	0.144858620233572	0.383273479518315	0.963234539741333	1.73841188005556
ENSGALG00000003800	1.67040941835126	0.188152776085805	0.582057565340155	0.971832139270109	0.0883333334444444
ENSGALG00000003802	12.4814280161652	0.110400463239119	0.119965790402781	0.963234539741333	5.03154926872222
ENSGALG00000003803	1.10061034108162	0.0669930759881418	0.891325291783021	0.994698361452371	4.11688692438889
ENSGALG00000003805	17.6035532236638	0.0999797044578824	0.88614854757068	0.994207872364281	0.364626342277778
ENSGALG00000003806	17.8034622127121	0.0367983692312365	0.936852860217121	0.996646465468802	8.48655559127778
ENSGALG00000003807	9.60774511799746	0.138798292561191	0.459350032623814	0.963234539741333	3.41254447122222
ENSGALG00000003812	4.44991166715316	0.0705277802774896	0.691337103931739	0.984757034103849	5.58249829266667
ENSGALG00000003815	19.8133195612526	0.157142280140587	0.309562971629516	0.963234539741333	5.11272145272222
ENSGALG00000003816	22.5003525581218	0.0897497605813234	0.849853998753097	0.992737948070082	4.98189217216667
ENSGALG00000003818	18.6535428358636	0.318795770489608	0.311559024483658	0.963234539741333	0.290489880166667
ENSGALG00000003819	9.6010708774806	0.199328056071388	0.580589226659588	0.971832139270109	3.0440459135
ENSGALG00000003820	5.78083281986684	0.245217714083684	0.388346672319602	0.963234539741333	6.56621798705556
ENSGALG00000003821	0.120810190881375	0.34394960204619	0.0216992879337925	0.963234539741333	4.39545329688889
ENSGALG00000003824	6.15416904671867	0.174890811812091	0.36931704958685	0.963234539741333	3.55866531238889
ENSGALG00000003826	22.2066944092584	0.0447335191760109	0.895622747426095	0.995566464558221	3.60283153983333
ENSGALG00000003829	3.88155379999764	0.478064412669399	0.496100845352318	0.963234539741333	3.75655715
ENSGALG00000003832	2.59769604587789	0.270516645471124	0.0490631765061455	0.963234539741333	4.29594681127778
ENSGALG00000003833	3.74418845747601	0.561732727460077	0.168788372877912	0.963234539741333	3.30388300955556
ENSGALG00000003836	1.70070529457234	0.374311371478742	0.292279549133858	0.963234539741333	-2.26132002238889
ENSGALG00000003837	8.83260644027644	0.0497835441828931	0.940816929143655	0.997870520311516	2.62483305316667
ENSGALG00000003838	20.2916005485129	0.35614073480124	0.085566527631845	0.963234539741333	2.82533593477778
ENSGALG00000003839	0.462128754693914	0.313420258747611	0.658807700581162	0.98383734645244	-1.31718114361111
ENSGALG00000003841	3.64358858684566	0.212858239890803	0.714435033914457	0.985858965585952	3.51986156505556
ENSGALG00000003842	1.59689999405875	0.384680602842223	0.683419230053919	0.984757034103849	-1.62437651138889
ENSGALG00000003845	22.7922303707106	0.13040521347458	0.81729072948265	0.992566930632545	-2.69361235577778
ENSGALG00000003849	14.6533159286509	0.139780325198059	0.925612734501636	0.996646465468802	0.736401993
ENSGALG00000003851	5.76783051609329	0.189649913265757	0.213206608940257	0.963234539741333	2.04538857422222
ENSGALG00000003854	12.165392307526	0.155060717304773	0.436384507425088	0.963234539741333	4.18387175366667
ENSGALG00000003855	6.79248139823236	0.426145206775843	0.204564053847292	0.963234539741333	-2.70554565238889
ENSGALG00000003857	12	0.185595736931818	0.0980012542706629	0.963234539741333	-2.89976485138889
ENSGALG00000003859	21.2203155617259	0.21696227749479	0.277829794793579	0.963234539741333	2.88688247855556
ENSGALG00000003860	16.6632584477339	0.289662300098999	0.521499603206478	0.964196756455163	-2.56496811716667
ENSGALG00000003861	12.7082476291325	0.411978871951822	0.184493122492617	0.963234539741333	3.26319361761111
ENSGALG00000003862	9.62658574498168	0.164130970416867	0.11289270490567	0.963234539741333	4.35915123916667
ENSGALG00000003863	3.3927428222971	0.344585698228677	0.640187732611188	0.981759521874051	-0.129421668722222
ENSGALG00000003870	1.3702958855445	0.235477956343551	0.0441002847251334	0.963234539741333	4.13752842711111
ENSGALG00000003875	8.92621276515951	0.172574344489185	0.846510669988645	0.992566930632545	1.65181572461111
ENSGALG00000003876	21.0201926433951	0.220097359054255	0.46983077736714	0.963234539741333	-0.338270109333333
ENSGALG00000003878	4.17351202093395	0.107293909685535	0.424025515857704	0.963234539741333	5.29245772888889
ENSGALG00000003879	2.01185935993117	0.322429460893008	0.266546565470743	0.963234539741333	2.15609118411111
ENSGALG00000003880	23.9522289537895	0.265909837474261	0.0719961147102468	0.963234539741333	3.13321658211111
ENSGALG00000003881	19.9775011771215	0.320473613582047	0.401321351084856	0.963234539741333	-2.44513428633333
ENSGALG00000003882	21.3376273005645	0.0614543489130667	0.402781469418852	0.963234539741333	6.448140428
ENSGALG00000003883	18.7366293319668	0.0764553448775821	0.891949205463574	0.994928653200694	4.83302523427778
ENSGALG00000003885	3.27764033795581	0.0767153867263754	0.459456971811728	0.963234539741333	-2.93082411188889
ENSGALG00000003886	0.405913023543054	0.261743877484646	0.684941553835172	0.984757034103849	-1.04478327511111
ENSGALG00000003891	15.0307495665511	0.122611925467718	0.790210272063649	0.99026109268843	4.25628866144444
ENSGALG00000003893	10.822328859636	0.172907636740407	0.733921314890016	0.987995911925731	3.24522436177778
ENSGALG00000003899	7.76864853746758	0.291055986741906	0.285936869277429	0.963234539741333	-2.58479312422222
ENSGALG00000003901	0.329660269731558	0.217440485057756	0.650956963232582	0.983462892781779	0.287870449888889
ENSGALG00000003904	8.71248747272579	0.393662698416045	0.518675379715778	0.96392610784266	-1.86543819527778
ENSGALG00000003906	13.3071778658121	0.0963036657679044	0.385626030149525	0.963234539741333	5.695697499
ENSGALG00000003907	9.27999829379635	0.139969434102152	0.469352430909546	0.963234539741333	3.57969135483333
ENSGALG00000003908	21.9580296977437	0.569201678110916	0.554541988573518	0.970893057695143	-2.46895794277778
ENSGALG00000003909	6.96968681587956	0.1250043401017	0.527842059499925	0.965616635142761	3.91422440394444
ENSGALG00000003911	5.8263479479061	0.300561923727649	0.531729218983165	0.965940022975521	4.785810068
ENSGALG00000003913	12.1385261502759	0.131169211931528	0.641340677796113	0.981759521874051	3.1926868585
ENSGALG00000003914	19.2253498651556	0.102421378405635	0.90064486672954	0.996327264338593	-0.663897254055556
ENSGALG00000003916	22.9278830830362	0.180249355834981	0.580565626768299	0.971832139270109	2.95116686394444
ENSGALG00000003919	7.95668803885785	0.14283960749228	0.234101755994085	0.963234539741333	4.55328463133333
ENSGALG00000003920	23.3291994607453	0.163331507964494	0.541063682266633	0.968155065368117	2.48649116483333
ENSGALG00000003921	14.0043937065906	0.0892605337978735	0.797429249477473	0.991481114177286	6.44393209266667
ENSGALG00000003922	3.82983393430187	0.191454131476869	0.197809726925373	0.963234539741333	2.76754252672222
ENSGALG00000003923	21.6772694265678	0.216971476384751	0.514791897810056	0.963234539741333	2.88377187105556
ENSGALG00000003924	23.9094943695805	0.23487316425915	0.0976910677328493	0.963234539741333	4.13980977833333
ENSGALG00000003925	23.1268665078926	0.160818044604925	0.642833115974714	0.982202830425379	-2.733351309
ENSGALG00000003928	3.5527136788005e-15	0.0753452159090908	0.511279969834818	0.963234539741333	-2.94445624638889
ENSGALG00000003929	0.594825714259422	0.0979697350982674	0.596618640274549	0.974857967617972	4.04716805327778
ENSGALG00000003930	7.2192237142972	0.0655427030835634	0.677062212575037	0.984757034103849	7.01726812677778
ENSGALG00000003932	0.950057709365815	0.162040628470095	0.390124294366065	0.963234539741333	3.29083129327778
ENSGALG00000003933	23.3425928902889	0.228547312572588	0.359065788615416	0.963234539741333	5.10189302933333
ENSGALG00000003935	15.6385791871499	0.327250797537911	0.635138180394955	0.980763517728951	-0.593888474055556
ENSGALG00000003936	10.8863865179264	0.0896730311467538	0.861139110169396	0.992924855918765	4.45086377088889
ENSGALG00000003937	14.4958630140883	0.0645873291833246	0.806808441748155	0.991620583427877	3.8841968085
ENSGALG00000003939	1.37525917386159	0.128467868046819	0.689412929338888	0.984757034103849	1.896435022
ENSGALG00000003941	13.27756931916	0.107398040270357	0.622791305182748	0.977657410891238	3.5656528915
ENSGALG00000003942	16.2393440690225	0.10683394880514	0.345022931904337	0.963234539741333	4.81425358905556
ENSGALG00000003944	21.3854565168819	0.405922047674174	0.0769533685437021	0.963234539741333	0.294846635555556
ENSGALG00000003947	15.7396761746387	0.0368560548622669	0.807989230449078	0.991779359870408	6.55794305116667
ENSGALG00000003948	12.2103888614252	0.057945837663448	0.726254965692421	0.987376065792507	3.82668734594444
ENSGALG00000003950	13.4611376487246	0.0545327544725607	0.350642431401413	0.963234539741333	4.79007074805556
ENSGALG00000003952	22.406093901482	0.296104634933118	0.176200449402101	0.963234539741333	-2.76507225016667
ENSGALG00000003955	12.7037887504661	0.154246930358354	0.419170014568591	0.963234539741333	4.76438947533333
ENSGALG00000003958	9.54175201472603	0.224776669179681	0.0537349952353347	0.963234539741333	2.61922828327778
ENSGALG00000003959	13.8655707109412	0.165686301393942	0.707761617954617	0.985502148540921	4.85127893194444
ENSGALG00000003965	16.0406643110005	0.411250164456017	0.094138833674028	0.963234539741333	-2.67326560805556
ENSGALG00000003966	19.6142531602639	0.0409186338474136	0.89001774139807	0.994207872364281	7.66435625261111
ENSGALG00000003969	5.41341988124039	0.232665532702919	0.12233137179023	0.963234539741333	5.17379812822222
ENSGALG00000003972	12.9186507841397	0.48073920683301	0.302397505208675	0.963234539741333	-0.492729083555556
ENSGALG00000003973	8.89844801087369	0.422911436334946	0.301439617768182	0.963234539741333	-1.5071049345
ENSGALG00000003976	3.12231012256912	0.219403996577643	0.424702765230117	0.963234539741333	0.509658130222222
ENSGALG00000003977	2.85306911229147	0.250024884284823	0.10519280399148	0.963234539741333	4.34408411127778
ENSGALG00000003978	9.50374670413941	0.534022538896588	0.234721337029412	0.963234539741333	-0.518658443277778
ENSGALG00000003979	12	0.087363827659091	0.771443358984363	0.989285950586961	-2.87255167616667
ENSGALG00000003980	2.05134353478442	0.350757053288136	0.501310110944817	0.963234539741333	0.603769965111111
ENSGALG00000003985	0.845901324227199	0.0528647301463899	0.814929402625094	0.992566930632545	3.87186131061111
ENSGALG00000003986	22.9697954427373	0.275831189534747	0.248554456771103	0.963234539741333	3.47238321761111
ENSGALG00000003987	6.34629526051565	0.100710178409328	0.340840002677593	0.963234539741333	-2.94592428611111
ENSGALG00000003990	8.62387843015382	0.0771666241818345	0.699845158608971	0.98478620207995	4.27404862005556
ENSGALG00000003991	2.55977677030531	0.101931172146804	0.437714937736771	0.963234539741333	3.52495355772222
ENSGALG00000003995	2.715971386006	0.310986982824318	0.130399419162308	0.963234539741333	0.549687339277778
ENSGALG00000003999	5.22386832318693	0.0310874073371144	0.960618444691693	0.998576499201957	6.11431879338889
ENSGALG00000004002	6.55998694642978	0.156480362862366	0.473607972770291	0.963234539741333	3.62691028444444
ENSGALG00000004003	16.276333277022	0.0445378974124989	0.755981212445123	0.989285950586961	3.921587522
ENSGALG00000004004	19.2214564048405	0.117741974154265	0.425873316276115	0.963234539741333	5.23415078033333
ENSGALG00000004005	11.8611784757349	0.0617603114537366	0.948309004745939	0.998576499201957	3.84375433633333
ENSGALG00000004009	23.5706449411232	0.331816460047422	0.689271850010413	0.984757034103849	-1.38320462066667
ENSGALG00000004017	3.34110810015955	0.521033383278338	0.228392036020252	0.963234539741333	-2.22044454966667
ENSGALG00000004019	19.317858731721	0.163999334349296	0.623070625140257	0.977712951527766	1.00201250122222
ENSGALG00000004028	2.56157704786271	0.383623828786849	0.216205917104942	0.963234539741333	-2.17122277572222
ENSGALG00000004033	15.5334512089538	0.808826455731048	0.039784492628606	0.963234539741333	-1.75791811344444
ENSGALG00000004034	18.1064280316947	0.0535759013353712	0.759412188546477	0.989285950586961	5.98492150766667
ENSGALG00000004035	18.9262658325471	0.116584140082916	0.827473362833683	0.992566930632545	0.706323631666667
ENSGALG00000004037	9.6247456024578	0.148569581925759	0.906116911627819	0.996327264338593	-0.777917426388889
ENSGALG00000004038	15.1849772895499	0.069120003513941	0.750911545562571	0.989285950586961	3.0835581305
ENSGALG00000004039	3.50209278722848	0.105249063966034	0.416007939667682	0.963234539741333	6.28478250172222
ENSGALG00000004040	22.0533168843824	0.0136659921117212	0.992489950997748	0.99995533938119	4.17725003366667
ENSGALG00000004042	13.7203506354137	0.501570277699165	0.117567992395039	0.963234539741333	-1.56557952322222
ENSGALG00000004044	3.5527136788005e-15	0.105664159545455	0.511279969834818	0.963234539741333	-2.92592800305556
ENSGALG00000004045	16.6853580171593	0.0910350393004606	0.821676328466719	0.992566930632545	3.11708414188889
ENSGALG00000004046	11.4639664955729	0.107867563400353	0.819167321725504	0.992566930632545	3.23380493666667
ENSGALG00000004047	0.64960471639554	0.0973231422449604	0.670682141802741	0.984206764725217	3.29989623466667
ENSGALG00000004048	2.69663798168617	0.109009407653251	0.79174182502617	0.990469041303539	3.96962750383333
ENSGALG00000004049	0.250024554756646	0.161632039791281	0.0645662935924631	0.963234539741333	8.0044912245
ENSGALG00000004052	17.0077740508914	0.173645952548266	0.194532609836618	0.963234539741333	3.39531060838889
ENSGALG00000004055	22.8848368359485	0.168556722515316	0.12617492707165	0.963234539741333	5.23735802755556
ENSGALG00000004057	3.5527136788005e-15	0.181899092818182	0.344334323189741	0.963234539741333	-2.87933998827778
ENSGALG00000004058	16.7478000366484	0.425951495422438	0.061113816542083	0.963234539741333	0.860649878333333
ENSGALG00000004059	16.2432483222006	0.0539124599163963	0.879029547927485	0.994207872364281	4.31510423488889
ENSGALG00000004063	2.52619670101878	0.185413098091021	0.410118232186546	0.963234539741333	5.90672654211111
ENSGALG00000004064	4.87912422506555	0.135925452864548	0.782032164039409	0.989285950586961	3.41586633905556
ENSGALG00000004065	15.1941574552037	0.112530523480944	0.951387785345675	0.998576499201957	-0.648717286111111
ENSGALG00000004066	21.9383819545776	0.272491817909822	0.503725289828178	0.963234539741333	-2.20157197477778
ENSGALG00000004068	16.2937343010447	0.0874946607000467	0.706904166423374	0.985502148540921	4.44206422961111
ENSGALG00000004070	16.1865986322792	0.0516710042323324	0.913058441393093	0.996327264338593	1.63734529144444
ENSGALG00000004071	7.43212553928504	0.135445541527832	0.666403490422806	0.984011356769419	7.11825340072222
ENSGALG00000004074	0.104478254687315	0.140850218069313	0.846157963297557	0.992566930632545	-2.13388956
ENSGALG00000004078	3.66497572176461	0.303955681939819	0.311931980747112	0.963234539741333	-2.75943661805556
ENSGALG00000004079	9.08581589547823	0.160594591725113	0.536934346460248	0.96746579691978	4.30764659933333
ENSGALG00000004081	21.8380833505074	0.183020781925786	0.487050136744096	0.963234539741333	0.894739329444444
ENSGALG00000004082	10.9396273324187	0.192580345649092	0.595762221218173	0.974857967617972	3.97378315244444
ENSGALG00000004083	1.15524302345282	0.153805377197362	0.721142220374359	0.987183016786836	4.89381560511111
ENSGALG00000004085	5.72862641063098	0.625348941441823	0.0830859495236235	0.963234539741333	-0.536483207
ENSGALG00000004087	22.415702042897	0.447236740865941	0.174491678611054	0.963234539741333	-0.671402238333333
ENSGALG00000004088	10.8906027064181	0.218556396967107	0.514446417256083	0.963234539741333	5.67179742138889
ENSGALG00000004093	7.62709683789523	0.244424185936941	0.0934950050981944	0.963234539741333	-2.852091156
ENSGALG00000004096	13.4743154709613	0.390617941539187	0.0102466748402787	0.963234539741333	3.10545673533333
ENSGALG00000004097	10.7932034637099	0.328012960866872	0.0218956502048139	0.963234539741333	2.945995015
ENSGALG00000004098	14.4311619255851	0.0782460137235137	0.670214035525455	0.984206764725217	1.89577258833333
ENSGALG00000004101	23.7865043344773	0.210573613785579	0.388455432850978	0.963234539741333	-2.7980936975
ENSGALG00000004102	3.84749780815299	0.0623851083457569	0.946355062484262	0.998353251571677	-2.68540515966667
ENSGALG00000004103	7.41130809125136	0.351314225600386	0.644868412379839	0.982690996625189	5.94389985361111
ENSGALG00000004104	2.11134693156569	0.378276206381707	0.398900883610905	0.963234539741333	-0.796092390055556
ENSGALG00000004106	15.1394241852489	0.0735161032524083	0.801512471633178	0.991481114177286	5.04606535138889
ENSGALG00000004107	6.12029567159789	0.00173038993042811	0.999582407749402	0.99995533938119	7.11613008611111
ENSGALG00000004108	13.1366274705382	0.0674516609349464	0.619080471570788	0.976968413907827	3.82981580027778
ENSGALG00000004110	4.00091045010516	0.297913974887301	0.0559848359103233	0.963234539741333	2.71026856605556
ENSGALG00000004111	22.6028212851408	0.370441782445161	0.263594088832494	0.963234539741333	-2.21713335822222
ENSGALG00000004112	0.153465570266157	0.476395654522867	0.0273391607766497	0.963234539741333	1.3876857845
ENSGALG00000004113	15.1814799676122	0.136126893761481	0.930391132541037	0.996646465468802	-1.15016139916667
ENSGALG00000004115	3.13363938954049	0.113269923340534	0.38901162486428	0.963234539741333	7.47473675288889
ENSGALG00000004116	7.59358339806592	0.316167831060859	0.596599513911797	0.974857967617972	-2.12973627355556
ENSGALG00000004121	23.7306136965817	0.0547711664983453	0.954978629764431	0.998576499201957	2.78099927422222
ENSGALG00000004122	10.9302400319282	0.0925516401900308	0.35570164603952	0.963234539741333	6.11197274438889
ENSGALG00000004123	10.142041513854	0.396237597774098	0.41706209436948	0.963234539741333	-0.593178773444444
ENSGALG00000004128	17.3282850118179	0.123511347812963	0.633425812867739	0.980061919227666	-2.88486016183333
ENSGALG00000004129	0.026898957910376	0.187979071277207	0.820140214732559	0.992566930632545	-1.93812195594444
ENSGALG00000004133	10.1541201836654	0.138330194416997	0.452636285323458	0.963234539741333	4.09178454055556
ENSGALG00000004134	18.5150265969545	0.181935108370491	0.954646034535328	0.998576499201957	-0.870449650222222
ENSGALG00000004140	14.2343631834201	0.282512400719388	0.760765435233	0.989285950586961	-0.981281070333333
ENSGALG00000004143	7.58337997534888	0.132121667761498	0.232901887651142	0.963234539741333	8.47597909455556
ENSGALG00000004144	2.46414606151586	0.148497849536611	0.562443637543504	0.971060499215156	1.74187780911111
ENSGALG00000004146	22.0647386539433	0.206823046897514	0.743306621161479	0.989285950586961	-0.946068366222222
ENSGALG00000004150	17.3104786608755	0.282340060887205	0.610657336168527	0.976334196128895	3.66543145316667
ENSGALG00000004152	21.8572403628755	0.235857990016532	0.0938493514169882	0.963234539741333	5.15054964822222
ENSGALG00000004153	11.7049471378991	0.171613956137863	0.585571545458512	0.972088059129322	2.43582166722222
ENSGALG00000004155	19.397258503712	0.119214173172816	0.397343397209696	0.963234539741333	-2.90877782244444
ENSGALG00000004156	14.8415803801303	0.138913912042604	0.483294911135734	0.963234539741333	4.98890165944444
ENSGALG00000004160	6.42383866414808	0.210153889399986	0.107963682426687	0.963234539741333	5.12977882672222
ENSGALG00000004161	0.0440140962146103	0.138804302148649	0.185585441403345	0.963234539741333	3.71559028244444
ENSGALG00000004162	18.7186191142534	0.185273056730863	0.562867995422893	0.971060499215156	2.36030207883333
ENSGALG00000004165	22.2728636181031	0.060098399223391	0.801965196868762	0.991481114177286	3.73664941877778
ENSGALG00000004166	23.7532899560816	0.0766132661580246	0.837461159706248	0.992566930632545	3.68238883083333
ENSGALG00000004168	12.4621450336854	0.326988108338784	0.255419619244233	0.963234539741333	-2.60260408427778
ENSGALG00000004169	13.4904083670265	0.449207409190584	0.158238127619708	0.963234539741333	1.45347737755556
ENSGALG00000004170	10.295874095634	0.242861554866534	0.144399025313346	0.963234539741333	1.37565558216667
ENSGALG00000004171	10.3060520922178	0.178209520858866	0.161692573343534	0.963234539741333	4.10785716461111
ENSGALG00000004172	23.3819685981436	0.0883635978321441	0.419357433838303	0.963234539741333	3.79892237205556
ENSGALG00000004173	19.1367208711107	0.182069091943978	0.892373591344335	0.995102254379651	-1.91895220194444
ENSGALG00000004174	10.338992022558	0.147634601214927	0.548566127487213	0.970889525298942	3.96176140327778
ENSGALG00000004176	21.7106529456003	0.255007848443498	0.114542060867668	0.963234539741333	5.1315196415
ENSGALG00000004179	16.3989627550202	0.168510310977381	0.659795207216284	0.98383734645244	2.28862641222222
ENSGALG00000004180	22.8209643035353	0.164928782273983	0.598566787536208	0.97530701959565	2.55823230988889
ENSGALG00000004184	11.8829670197913	0.0541114662726123	0.965194204213755	0.998576499201957	8.62027607255555
ENSGALG00000004186	15.3673585065529	0.127560181251158	0.0215316588045499	0.963234539741333	5.49998178972222
ENSGALG00000004189	2.66658299988822	0.072952377503078	0.83250201223738	0.992566930632545	4.77678324916667
ENSGALG00000004190	20.9955669673403	0.119087371687133	0.212663936562636	0.963234539741333	4.80646160605556
ENSGALG00000004191	22.0371989146419	0.124159229573438	0.606917140150007	0.976334196128895	4.15223348433333
ENSGALG00000004192	17.2081538287311	0.30904151553346	0.0159901346693448	0.963234539741333	3.97005353022222
ENSGALG00000004193	23.6872186834384	0.362959985786115	0.430307372290462	0.963234539741333	-1.33156870394444
ENSGALG00000004195	9.65281214867722	0.435895310174989	0.077894247404706	0.963234539741333	2.36474096055556
ENSGALG00000004196	1.93867453982962	0.206357918687023	0.392339139700401	0.963234539741333	-2.83014164555556
ENSGALG00000004197	6.77535774071212	0.0804913749520498	0.636500444661876	0.981155707273546	3.12283998138889
ENSGALG00000004198	3.68094317870212	0.0310104423402035	0.967713081643477	0.998576499201957	3.006657125
ENSGALG00000004199	0	0.227281314818182	0.511279969834819	0.963234539741333	-2.85160640816667
ENSGALG00000004200	12.7887611547054	0.471867233589473	0.250585221153158	0.963234539741333	-0.714912921
ENSGALG00000004203	0.542101299964024	0.441604836036199	0.0450192947937849	0.963234539741333	4.44400467755556
ENSGALG00000004204	12.0108359948001	0.0811515436346226	0.31205775080236	0.963234539741333	5.01758868205556
ENSGALG00000004205	15.5868210707993	0.346642060999836	0.637828865230822	0.981339242654412	-1.98231246155556
ENSGALG00000004209	11.3106619223059	0.030634971078643	0.98003042916573	0.998576499201957	3.05933445038889
ENSGALG00000004212	10.042222554781	0.126155496550208	0.321737171160986	0.963234539741333	6.24959438383333
ENSGALG00000004215	2.85859589203804	0.332011748764837	0.311224217567366	0.963234539741333	-0.4747413815
ENSGALG00000004216	5.57504171427014	0.144098107516891	0.356135089709752	0.963234539741333	-2.90912011344444
ENSGALG00000004220	10.2887909333186	0.146154184173912	0.616971014304399	0.976557995358591	5.89695809222222
ENSGALG00000004221	10.6733198360535	0.212328297122547	0.623732886565633	0.977736540996093	-2.435752925
ENSGALG00000004222	1.67381932026419	0.129389327792904	0.112072578476783	0.963234539741333	7.75857446655556
ENSGALG00000004224	23.4006982296168	0.0564418443196138	0.831994713316224	0.992566930632545	3.74168465588889
ENSGALG00000004225	10.9013088637974	0.201840664037012	0.287016055723994	0.963234539741333	1.97138116922222
ENSGALG00000004227	5.43167382699305	0.14671355542953	0.10566273322346	0.963234539741333	4.80716693338889
ENSGALG00000004228	11.7993832384406	0.288014261294818	0.364435506782369	0.963234539741333	2.43654933744444
ENSGALG00000004230	6.34629526051566	0.0582815410056543	0.340840002677592	0.963234539741333	-2.96470401577778
ENSGALG00000004231	11.5486144804545	0.300651378072869	0.401258694937524	0.963234539741333	0.237820220611111
ENSGALG00000004234	3.24146406353126	0.187994411047885	0.415248924170265	0.963234539741333	-2.76332046916667
ENSGALG00000004236	9.27568339709373	0.0509459400135681	0.828464956622326	0.992566930632545	6.98428368638889
ENSGALG00000004237	0.146340307054697	0.068902088427354	0.554444385687627	0.970893057695143	6.66942861138889
ENSGALG00000004238	18.1262605309726	0.137145137512803	0.468133827713406	0.963234539741333	2.82549956838889
ENSGALG00000004239	21.2440056094012	0.266151745041538	0.578127486659156	0.971832139270109	0.411188466611111
ENSGALG00000004240	3.07254366777608	0.171272270753716	0.327294925031637	0.963234539741333	2.92576539294444
ENSGALG00000004243	4.06772097844854	0.285599194179242	0.156039226241086	0.963234539741333	-2.78101303611111
ENSGALG00000004244	17.0640498541312	0.228696147300861	0.310080608951728	0.963234539741333	3.35021254055556
ENSGALG00000004245	6.14308393097301	0.155916106424222	0.296655564920352	0.963234539741333	2.79892973338889
ENSGALG00000004246	21.1072818143977	0.538505193654754	0.478554739125418	0.963234539741333	-2.44491605661111
ENSGALG00000004247	18.9505148843082	0.156770884375521	0.694439906200826	0.984757034103849	0.476646560166667
ENSGALG00000004249	22.7160504969773	0.104407222745055	0.750209079328851	0.989285950586961	0.9197871375
ENSGALG00000004250	20.4290240894784	0.419691720114937	0.257243851689391	0.963234539741333	-1.50388971322222
ENSGALG00000004251	6.34629526051566	0.0858127946801809	0.340840002677592	0.963234539741333	-2.95251815422222
ENSGALG00000004252	1.16825024094916	0.469122257477658	0.345417712012598	0.963234539741333	-0.740817514888889
ENSGALG00000004254	17.5971171675329	0.0922770128871861	0.608440793514962	0.976334196128895	2.55677291422222
ENSGALG00000004255	15.9160005062518	0.444095151912047	0.392693840072849	0.963234539741333	-1.47229521077778
ENSGALG00000004257	0.753140408745924	0.211159431630969	0.436989552335796	0.963234539741333	1.50032289088889
ENSGALG00000004259	4.81961810154782	0.0327698501940649	0.853964717227304	0.992737948070082	4.58883780655556
ENSGALG00000004261	15.4189664385123	0.261445441484581	0.784847948446169	0.989285950586961	2.15184681044444
ENSGALG00000004262	23.2037976408723	0.0952372554137955	0.773471167457193	0.989285950586961	-2.82340908088889
ENSGALG00000004263	0.140914803695413	0.0495480180895265	0.843589033044572	0.992566930632545	4.81951644105556
ENSGALG00000004266	21.8557625870234	0.449903571879611	0.0926991955986569	0.963234539741333	1.20581651233333
ENSGALG00000004268	4.68336889539687	0.079691768541021	0.866998221640517	0.993476916969016	2.10056927622222
ENSGALG00000004270	5.08948108714808	0.415673107694518	0.646993117747874	0.982703584000972	4.13840339511111
ENSGALG00000004272	15.3575700198529	0.409090522237904	0.223357685933344	0.963234539741333	-1.89156213983333
ENSGALG00000004273	10.1579303501782	0.149230789511505	0.214136375249986	0.963234539741333	4.67083245483333
ENSGALG00000004274	4.26373659725635	0.141881258688741	0.826701784204599	0.992566930632545	0.156509642888889
ENSGALG00000004276	18.0677802086201	0.131887803524311	0.825878969560019	0.992566930632545	2.05353707427778
ENSGALG00000004282	10.7742513601208	0.0829424796079767	0.739496000438661	0.989285950586961	4.59162492516667
ENSGALG00000004285	14.2306875711335	0.288795486700918	0.137150437286672	0.963234539741333	-2.80901914466667
ENSGALG00000004286	19.3231566950787	0.46585943934608	0.266069847963685	0.963234539741333	0.611694500444444
ENSGALG00000004288	4.96099786508707	0.0338773381954639	0.957876934012286	0.998576499201957	6.26198666411111
ENSGALG00000004290	16.7779938698502	0.212661531746673	0.533622973575027	0.965940022975521	2.9977686715
ENSGALG00000004293	17.6537047394843	0.179410057313002	0.340840002677592	0.963234539741333	-2.91109020844444
ENSGALG00000004294	8.05529261258968	0.0956278921288392	0.679786284633623	0.984757034103849	5.16990377233333
ENSGALG00000004295	2.86316042391479	0.191281008110187	0.900330389215471	0.996327264338593	1.34137032216667
ENSGALG00000004297	0.692396072165302	0.726752125057554	0.0574344058306372	0.963234539741333	-0.794657614388889
ENSGALG00000004300	10.215928298234	0.326755568839251	0.514240641604192	0.963234539741333	-0.0561419973888889
ENSGALG00000004302	4.00390197934053	0.0621020719625856	0.700544619496023	0.98478620207995	6.45304061294444
ENSGALG00000004304	5.48063751568451	0.065818299458237	0.77385442707339	0.989285950586961	7.04721661155556
ENSGALG00000004306	3.23216860289292	0.252041217105639	0.479254407679844	0.963234539741333	5.14041764316667
ENSGALG00000004309	1.24587558592605	0.0298712813568176	0.927834135473535	0.996646465468802	4.250846515
ENSGALG00000004310	3.76344274437997	0.169690917407634	0.598882864757588	0.97530701959565	7.41774135655556
ENSGALG00000004311	10.1281222607912	0.0591758837131538	0.710433146629585	0.985502148540921	4.09780768722222
ENSGALG00000004319	12.0627479148327	0.102488052771641	0.88619444586189	0.994207872364281	-0.236668435666667
ENSGALG00000004320	12	0.0187375517954547	0.958645410886293	0.998576499201957	-2.92541839822222
ENSGALG00000004321	17.1597642483446	0.098980168409617	0.890056116207796	0.994207872364281	3.05827179772222
ENSGALG00000004323	3.10241721238308	0.101630275717049	0.678907661686269	0.984757034103849	2.95276945194444
ENSGALG00000004324	7.52931407256904	0.233780011149497	0.0256419816621384	0.963234539741333	3.53982329866667
ENSGALG00000004325	12.5856970989725	0.0686769519612282	0.836726770829563	0.992566930632545	4.63087792255556
ENSGALG00000004326	17.5024038325374	0.136350310733143	0.579735441562838	0.971832139270109	3.18387117333333
ENSGALG00000004328	16.9228296350232	0.0453629629732921	0.897765389550013	0.995813966419127	3.00007900211111
ENSGALG00000004329	14.1430787217113	0.0972053231998185	0.43542754517906	0.963234539741333	4.52747809711111
ENSGALG00000004333	2.9884201551128	0.211492728700549	0.44141932887178	0.963234539741333	2.07826710838889
ENSGALG00000004334	23.5916712389942	0.0282256463854111	0.967946631074349	0.998576499201957	2.71996027383333
ENSGALG00000004339	11.5743739830778	0.228486776721125	0.807785363974161	0.991779359870408	0.391990979722222
ENSGALG00000004341	9.51492041946196	0.247960819236772	0.616466612832864	0.976390354805931	-1.62381448033333
ENSGALG00000004342	3.79183206059067	0.13493801141382	0.540983666617367	0.96810276502631	2.43634089861111
ENSGALG00000004343	23.8114375984595	0.329408329809932	0.315944028754202	0.963234539741333	0.541567382055556
ENSGALG00000004345	11.9168844802067	0.241393781404845	0.106421058772736	0.963234539741333	1.46530204527778
ENSGALG00000004346	2.47840331226366	0.166359024172093	0.864743321143883	0.993295401485067	-1.40291489088889
ENSGALG00000004347	21.4459441320339	0.0309192308449084	0.967246310408246	0.998576499201957	2.84515467766667
ENSGALG00000004348	7.727613534464	0.187264128055299	0.208873994189549	0.963234539741333	2.07590650744444
ENSGALG00000004350	13.7838791506328	0.156261310450001	0.39641732757329	0.963234539741333	3.32986190983333
ENSGALG00000004352	1.69880138729021	0.120677790567407	0.513151676383812	0.963234539741333	4.35195853183333
ENSGALG00000004353	7.07113318468385	0.143448130020045	0.149000551135868	0.963234539741333	6.30030498211111
ENSGALG00000004355	23.8309994851907	0.152691324214353	0.600284807965694	0.9759904813848	2.12412216133333
ENSGALG00000004357	6.46377736502892	0.164785693368094	0.838539480102161	0.992566930632545	4.31900498294444
ENSGALG00000004358	19.3803216515131	0.150780199717966	0.763531024583737	0.989285950586961	-0.449326861666667
ENSGALG00000004360	7.105427357601e-15	0.052763253	0.511279969834818	0.963234539741333	-2.95825633483333
ENSGALG00000004362	0.250164606065926	0.108606653705488	0.276556665973208	0.963234539741333	4.92629289111111
ENSGALG00000004363	23.6121410193671	0.241821783619762	0.050394492132434	0.963234539741333	3.34956987277778
ENSGALG00000004364	15.129444406741	0.306572195061304	0.616213299803064	0.976334196128895	-1.32232280616667
ENSGALG00000004365	15.007908357327	0.219766898791354	0.637557176294701	0.981318534323901	1.95764524638889
ENSGALG00000004366	22.8798152122306	0.26214573621476	0.17579768727202	0.963234539741333	2.40109022022222
ENSGALG00000004367	14.4764704327665	0.151365863785059	0.896113543717373	0.995786193910491	-2.16326708544444
ENSGALG00000004369	18.4455003736235	0.22859096427394	0.714219587279494	0.985858965585952	-1.610770427
ENSGALG00000004370	6.06725296897523	0.0709113286836103	0.972568750286072	0.998576499201957	-0.0147467098888889
ENSGALG00000004372	2.61583377879079	0.307155799758379	0.0259588081830722	0.963234539741333	3.43523106727778
ENSGALG00000004373	9.00200325691759	0.486494150684589	0.267041238154195	0.963234539741333	-1.03585381611111
ENSGALG00000004375	10.4751772828055	0.164448844760659	0.0193357810999281	0.963234539741333	5.32920811
ENSGALG00000004376	7.58681356936627	0.241556314720412	0.5296224007514	0.965940022975521	1.23773991122222
ENSGALG00000004378	5.04678751972134	0.0936518608289506	0.680708047227817	0.984757034103849	2.95192665355556
ENSGALG00000004379	20.2338290634937	0.0783629370392083	0.5258661968396	0.964688209530017	5.25113361444444
ENSGALG00000004383	3.28837653073974	0.169920973458908	0.0776105768994613	0.963234539741333	3.15538563327778
ENSGALG00000004386	3.13643991988498	0.173756634958269	0.139331305326043	0.963234539741333	4.91544934244444
ENSGALG00000004387	10.9762212112707	0.145321691791775	0.327511968972514	0.963234539741333	7.30364440783333
ENSGALG00000004390	9.64393683345332	0.132518732167698	0.601771138720939	0.976153385708846	4.04531429794444
ENSGALG00000004393	17.6537047394843	0.149317250619103	0.340840002677592	0.963234539741333	-2.92440986255556
ENSGALG00000004394	14.2899642179539	0.265644063998031	0.317480629771982	0.963234539741333	1.08478301716667
ENSGALG00000004397	11.1372834826866	0.219054494403927	0.811453160238431	0.992518334502199	-1.55091741961111
ENSGALG00000004398	0.751732057826949	0.214802386466708	0.569784803550181	0.971100902431566	1.08494787216667
ENSGALG00000004400	13.4694810041029	0.125637696088212	0.782794905067119	0.989285950586961	4.72214606088889
ENSGALG00000004410	22.9486734717244	0.211371686449361	0.0246524843079818	0.963234539741333	4.68616192638889
ENSGALG00000004412	20.3016784617969	0.0556113120815023	0.897110091421457	0.995813966419127	3.328012395
ENSGALG00000004413	4.33541324312375	0.260050258953634	0.345069064872369	0.963234539741333	2.90132606966667
ENSGALG00000004416	8.28554289258097	0.082933517741393	0.62135449910661	0.977075722166407	4.04161029166667
ENSGALG00000004418	7.48464144470023	0.291871573874405	0.775652179141508	0.989285950586961	-1.20023257611111
ENSGALG00000004420	14.6376128964808	0.102519103964733	0.486852468099025	0.963234539741333	3.64571151594444
ENSGALG00000004424	17.5665898031961	0.427591528683127	0.225846547379696	0.963234539741333	-1.85802285355556
ENSGALG00000004425	11.6045302345234	0.206004621260728	0.19611595959613	0.963234539741333	4.03949174011111
ENSGALG00000004428	7.97102967582958	0.436308943129502	0.25403106126474	0.963234539741333	-2.38430897788889
ENSGALG00000004431	0.764074486401697	0.237467800515341	0.0546493211424112	0.963234539741333	5.30901306544444
ENSGALG00000004435	10.5262211548989	0.0386371196980533	0.905686968173719	0.996327264338593	4.03483232938889
ENSGALG00000004436	3.48893207789752	0.341132463022742	0.613382350188454	0.976334196128895	-1.76345815533333
ENSGALG00000004437	8.00686514181539	0.0876511361316826	0.838325753129593	0.992566930632545	1.62362442
ENSGALG00000004438	21.7657385496096	0.618060608747605	0.173701086498638	0.963234539741333	-0.688108910277778
ENSGALG00000004440	3.81347312713687	0.244119891433324	0.0718565861059322	0.963234539741333	3.86304188161111
ENSGALG00000004441	20.3377540433028	0.0783406929470977	0.442788640876453	0.963234539741333	-2.93093483438889
ENSGALG00000004442	22.2444263666517	0.306593326147452	0.0770885130881715	0.963234539741333	6.73085810133333
ENSGALG00000004444	1.99527094195282	0.632455911893783	0.249209656983564	0.963234539741333	-0.599154945
ENSGALG00000004446	3.38119869573297	0.18722383338209	0.549150586032819	0.970889525298942	0.848505360055556
ENSGALG00000004448	3.11550044662489	0.248480081902954	0.308566018131269	0.963234539741333	3.48421007122222
ENSGALG00000004455	13.1467471455544	0.0924352686745432	0.363212286708447	0.963234539741333	5.63864411116667
ENSGALG00000004460	5.38596793412275	0.296098883355075	0.490358662746473	0.963234539741333	1.05641628905556
ENSGALG00000004465	9.74903971331734	0.183303343798094	0.80935334799351	0.992237382775291	1.64541844933333
ENSGALG00000004467	8.86971499157973	0.101762842610288	0.43191864651984	0.963234539741333	6.87202683861111
ENSGALG00000004469	2.87749944233155	0.175739162277618	0.245282478727432	0.963234539741333	3.45176022494444
ENSGALG00000004472	8.58767880154659	0.551575404978721	0.233499937467731	0.963234539741333	-0.790597510333333
ENSGALG00000004474	18.2419771831828	0.110719917383711	0.687645998320465	0.984757034103849	1.00209605888889
ENSGALG00000004476	23.7099833755805	0.247512975313094	0.61506538192309	0.976334196128895	-1.14467352894444
ENSGALG00000004477	12.1730223588222	0.221110301697994	0.577504223753003	0.971751957596073	-0.578396997444445
ENSGALG00000004480	23.9169766043183	0.0819555335462418	0.289009447161903	0.963234539741333	5.09744537272222
ENSGALG00000004483	9.24284515964978	0.0748601920665493	0.52024992123873	0.964196756455163	4.96582059283333
ENSGALG00000004486	9.97412592398297	0.0670380758787639	0.883601878716707	0.994207872364281	2.68449370233333
ENSGALG00000004489	0	0.213346744363636	0.149492662439917	0.963234539741333	-2.860121979
ENSGALG00000004491	13.9564979419845	0.267691470165535	0.516679263198514	0.963351072383567	-0.210673458722222
ENSGALG00000004492	9.0923654996194	0.345057259210114	0.178226450534096	0.963234539741333	0.389553198222222
ENSGALG00000004493	14.2659468814817	0.108884875514523	0.0995457208067135	0.963234539741333	6.71735697144444
ENSGALG00000004494	18.6199295000118	0.21803006193471	0.280306013893027	0.963234539741333	1.69443622388889
ENSGALG00000004495	19.4144687794302	0.193272170031672	0.774887948160419	0.989285950586961	-0.0246887058333333
ENSGALG00000004496	3.68493394673589	0.159335084140686	0.381764687028496	0.963234539741333	4.80108696594444
ENSGALG00000004498	9.39057163945663	0.169471264317065	0.862099395173214	0.993142922273797	-1.85972005183333
ENSGALG00000004500	10.2890704051921	0.208736739752793	0.0642006928057708	0.963234539741333	3.436257366
ENSGALG00000004503	0.681243439663206	0.0887899342565757	0.717431613892041	0.986340815490801	3.85921857627778
ENSGALG00000004504	20.9709175515236	0.187975012365368	0.637306089826947	0.981318534323901	-2.69483717588889
ENSGALG00000004505	2.84886962893563	0.412631237646007	0.174208595499426	0.963234539741333	-0.0424861183888889
ENSGALG00000004506	9.03553116511037	0.159245039783166	0.246930764341662	0.963234539741333	4.80241697722222
ENSGALG00000004508	10.4465551056442	0.243480858688463	0.481307197514846	0.963234539741333	1.45361550616667
ENSGALG00000004509	21.3992399189417	0.125700262913551	0.203320573808698	0.963234539741333	9.84425346261111
ENSGALG00000004514	20.278535366861	0.366438433371986	0.0882361223077997	0.963234539741333	-0.00405773038888889
ENSGALG00000004515	20.0489939173382	0.62178911619658	0.228602102337494	0.963234539741333	-1.48701127061111
ENSGALG00000004517	18.6583690103848	0.353697456842175	0.765706178534128	0.989285950586961	-0.623639332611111
ENSGALG00000004518	5.27969432429777	0.0325020735611084	0.979114284372746	0.998576499201957	2.05233123538889
ENSGALG00000004519	0.90467855765419	0.136853836678342	0.582654989625333	0.971832139270109	2.27083031788889
ENSGALG00000004521	7.66094092078637	0.732396665498107	0.097125161075494	0.963234539741333	1.01612248877778
ENSGALG00000004523	15.2687506121344	0.340139937709634	0.196844515413767	0.963234539741333	1.48579979427778
ENSGALG00000004525	17.6537047394843	0.111785733803588	0.340840002677592	0.963234539741333	-2.94102203261111
ENSGALG00000004526	19.4214839277439	0.15140168466645	0.728606871793096	0.987376065792507	3.52536785866667
ENSGALG00000004528	14.9369611029484	0.117169866128446	0.887616168323121	0.994207872364281	2.61084410194444
[truncated: 16,937 more rows]
