# Supplementary material for: Gut Microbiome—Brain Crosstalk in the Early Life of Chicken Reveals the Circadian Regulation of Key Metabolic and Immune Signaling Processes
Source: Microorganisms. 2025 Mar 30;13(4):789. doi: 10.3390/microorganisms13040789 (PMC12029235; doi:10.3390/microorganisms13040789)
Supplement: Supplementary file 1 [file microorganisms-13-00789-s001.zip › Supplementary File 2.csv]

IDs	acrophase	amplitude	pvalue	qvalue	Mean
ENSGALG00000000003	0	0.194974190133849	0.73932477895344	1	3.38811407566667
ENSGALG00000000011	6	0.201528016759898	0.167990559775219	1	3.60558044072222
ENSGALG00000000055	6	0.112138933057525	1	1	4.72140067261111
ENSGALG00000000059	6	0.337037299868754	1	1	5.27072546277778
ENSGALG00000000067	0	0.45847484124816	0.290913124851016	1	3.56580720277778
ENSGALG00000000071	6	0.0568968037366142	1	1	0.281235743555556
ENSGALG00000000081	NA	0	1	1	-2.54281425711111
ENSGALG00000000086	0	0.141277410509863	0.554453060496184	1	5.22575563872222
ENSGALG00000000091	18	0.477963610825332	1	1	-1.09957276638889
ENSGALG00000000094	6	0.0869455284346656	1	1	4.3638732445
ENSGALG00000000102	21	0.14835245438316	0.964628432882453	1	3.08244369588889
ENSGALG00000000104	NA	0	1	1	-2.83666194233333
ENSGALG00000000106	6	0.0917543313134815	0.344914388186616	1	2.95921415916667
ENSGALG00000000109	6	0.171280994925218	1	1	2.553173809
ENSGALG00000000112	18	0.242415814783111	0.554453060496184	1	10.3999079547222
ENSGALG00000000115	NA	0	1	1	-2.92468144433333
ENSGALG00000000122	6	0.165900071065861	0.203059090479362	1	6.73220480894444
ENSGALG00000000129	6	0.0991099245751851	0.73932477895344	1	5.667882711
ENSGALG00000000136	NA	0	1	1	-2.756757745
ENSGALG00000000137	6	0.18338679896041	1	1	5.78705624127778
ENSGALG00000000141	0	0.398782945521785	1	1	1.47389762066667
ENSGALG00000000142	0	0.101833406447001	1	1	4.67094226244444
ENSGALG00000000146	21	0.24720098562297	0.0585688685142121	1	4.3581251815
ENSGALG00000000150	0	0.0468503681217839	1	1	8.46299193633333
ENSGALG00000000151	0	0.426918806192808	1	1	-0.234184762777778
ENSGALG00000000154	12	0.400375380398609	1	1	-2.70938390155556
ENSGALG00000000156	6	0.150835290846775	1	1	5.4397048825
ENSGALG00000000161	12	0.182215818463503	1	1	2.634860269
ENSGALG00000000162	NA	0	0.59824342826812	1	-2.76257321977778
ENSGALG00000000164	3	0.468998473177574	0.905685771762189	1	-0.856824469555556
ENSGALG00000000168	6	0.42460750676324	0.0912543455137258	1	3.13831202711111
ENSGALG00000000184	21	0.250708908069757	0.964628432882453	1	-0.722712125388889
ENSGALG00000000186	0	0.0215529247568895	1	1	2.78774951588889
ENSGALG00000000189	15	0.0322144835208279	0.167990559775219	1	3.49825334005556
ENSGALG00000000195	15	0.0272688789911533	1	1	5.09209089611111
ENSGALG00000000201	0	0.205640969820707	0.203059090479362	1	1.30617216805556
ENSGALG00000000208	18	0.103208340227679	0.476101026819289	1	4.21105478516667
ENSGALG00000000209	9	0.144122034445762	0.0733860190105824	1	7.54130916233333
ENSGALG00000000215	18	0.0934757419368637	1	1	3.03002333511111
ENSGALG00000000217	6	0.458541179885051	0.476101026819289	1	1.21588869
ENSGALG00000000218	18	0.0724563773296404	1	1	3.6533711805
ENSGALG00000000220	12	0.0337411383751179	1	1	7.21291339905556
ENSGALG00000000223	6	0.131950813310592	1	1	4.28044633994444
ENSGALG00000000225	3	0.410177059309636	0.344914388186616	1	-1.20474544544444
ENSGALG00000000226	0	0.567446912440434	0.138038378723097	1	-0.00675607472222223
ENSGALG00000000227	6	0.152990180907995	0.846743110641925	1	8.54043531361111
ENSGALG00000000233	18	0.227460453328007	1	1	-2.50612921777778
ENSGALG00000000234	18	0.151815868700712	0.24383190731823	1	3.15802834333333
ENSGALG00000000235	6	0.0826857375796753	1	1	6.20123134666667
ENSGALG00000000241	6	0.0950601845625161	0.554453060496184	1	5.30179942494444
ENSGALG00000000242	0	0.622043347027327	0.317913756518816	1	-0.825321680333333
ENSGALG00000000243	12	0.0563748938782746	1	1	1.15730228433333
ENSGALG00000000244	12	0.205041494944666	0.0912543455137258	1	6.79173270438889
ENSGALG00000000247	6	0.081427975635281	0.846743110641925	1	4.25480026772222
ENSGALG00000000251	NA	0	0.964628432882453	1	-2.65702105722222
ENSGALG00000000253	0	0.195845384932697	1	1	0.409418331944444
ENSGALG00000000255	9	0.091877013986464	0.73932477895344	1	0.787365868388889
ENSGALG00000000259	0	0.170909400235433	0.24383190731823	1	4.10669147877778
ENSGALG00000000264	15	0.0979095733374601	0.964628432882453	1	2.77633563383333
ENSGALG00000000273	9	0.202956070876853	0.846743110641925	1	3.79174644361111
ENSGALG00000000274	6	0.864518429909847	0.690679287496748	1	-1.35304354844444
ENSGALG00000000275	18	0.187351452990874	1	1	1.94698643933333
ENSGALG00000000276	18	0.132460584620373	1	1	-1.29989542016667
ENSGALG00000000277	12	0.34989897188488	1	1	-1.4231943835
ENSGALG00000000280	0	0.214937956039632	1	1	-1.97378937405556
ENSGALG00000000284	NA	0	1	1	-2.57964034266667
ENSGALG00000000295	18	1.00096662778754	0.690679287496748	1	-1.3473475655
ENSGALG00000000296	6	0.0723040110210905	1	1	4.13031391916667
ENSGALG00000000302	NA	0	1	1	-2.94131131766667
ENSGALG00000000309	6	0.307836644749379	1	1	-2.52466197055556
ENSGALG00000000311	12	0.36359883519795	0.0585688685142121	1	1.63152064233333
ENSGALG00000000313	6	0.63326738678506	0.793033944797682	1	-2.39523438588889
ENSGALG00000000314	0	0.495180019222055	1	1	1.48363885688889
ENSGALG00000000317	15	0.106038842357275	0.846743110641925	1	8.28633519538889
ENSGALG00000000318	0	0.183702506051531	1	1	1.77480149877778
ENSGALG00000000329	21	0.338541775258193	0.476101026819289	1	6.58276510872222
ENSGALG00000000336	12	0.272267717015726	0.344914388186616	1	3.46182438994444
ENSGALG00000000337	NA	0	1	1	-2.92515189177778
ENSGALG00000000341	NA	0	0.964628432882453	1	-2.90723722461111
ENSGALG00000000349	6	0.160725461696594	0.964628432882453	1	5.09755965627778
ENSGALG00000000352	0	0.0755952034716776	0.846743110641925	1	5.467876798
ENSGALG00000000357	15	0.259108638539084	0.344914388186616	1	-0.560194694666667
ENSGALG00000000364	NA	0	1	1	-2.79569491488889
ENSGALG00000000367	18	0.13460901508437	0.406445031281512	1	1.09748852955556
ENSGALG00000000371	NA	0	1	1	-2.72663507866667
ENSGALG00000000374	6	0.261103408158791	1	1	1.71689319822222
ENSGALG00000000377	18	0.0655662931448663	0.642033796040055	1	4.0923357575
ENSGALG00000000378	6	0.00549492538238697	1	1	-2.54507367244444
ENSGALG00000000379	6	0.595831371526402	0.905685771762189	1	-0.669008426111111
ENSGALG00000000390	18	0.0321248824850502	1	1	2.46667678988889
ENSGALG00000000394	6	0.103921389887808	1	1	0.224636024944444
ENSGALG00000000396	21	0.246739249137496	0.0585688685142121	1	2.25311637922222
ENSGALG00000000397	9	0.0952101788813695	0.476101026819289	1	4.21290914194444
ENSGALG00000000399	3	0.399944653373917	0.112638030241914	1	1.71143025122222
ENSGALG00000000400	6	0.351127365209779	0.406445031281512	1	3.07418644111111
ENSGALG00000000401	9	0.291790707909457	0.203059090479362	1	-2.59260340277778
ENSGALG00000000402	9	0.162291947522315	0.642033796040055	1	-0.592731261055556
ENSGALG00000000404	12	0.0943761794902014	1	1	5.61234549061111
ENSGALG00000000407	21	0.245804526804765	0.476101026819289	1	3.05252065611111
ENSGALG00000000409	3	0.129951017575884	0.0463778276454903	1	4.378944328
ENSGALG00000000410	21	0.0727217852637646	1	1	4.23326525344444
ENSGALG00000000417	21	0.479215929815278	0.203059090479362	1	-1.23966025688889
ENSGALG00000000419	0	0.337679929825205	0.167990559775219	1	5.287018527
ENSGALG00000000424	6	0.0397646066310061	1	1	1.96390107377778
ENSGALG00000000430	12	0.117658191221689	1	1	2.71188734238889
ENSGALG00000000433	9	0.21537551265517	0.476101026819289	1	-2.24508988088889
ENSGALG00000000436	0	0.0787554835870094	0.964628432882453	1	5.1604205625
ENSGALG00000000437	NA	0	1	1	-2.88303367
ENSGALG00000000438	6	1.66533453693773e-16	1	1	-2.32032213777778
ENSGALG00000000441	NA	0	1	1	-2.85281774911111
ENSGALG00000000442	15	0.0519549610150154	0.554453060496184	1	2.70997930161111
ENSGALG00000000451	6	0.249290584802771	1	1	-1.72861002516667
ENSGALG00000000452	3	0.270732576349732	0.406445031281512	1	-1.88103944461111
ENSGALG00000000458	NA	0	0.793033944797682	1	-2.85068132777778
ENSGALG00000000461	0	0.107348387145469	1	1	-2.63741818
ENSGALG00000000470	15	0.057518004468508	0.0733860190105824	1	4.252258649
ENSGALG00000000474	3	0.0578328271458208	0.476101026819289	1	8.30669961022222
ENSGALG00000000476	9	0.158731450979239	0.476101026819289	1	5.37154938077778
ENSGALG00000000478	12	0.0535715520736978	1	1	-0.174573606166667
ENSGALG00000000498	15	0.0884214222144551	1	1	0.112396839
ENSGALG00000000504	NA	0	1	1	-2.92955771816667
ENSGALG00000000505	12	0.814068914788328	0.73932477895344	1	-2.24860513083333
ENSGALG00000000507	9	0.488465452728954	0.167990559775219	1	-0.647960012777778
ENSGALG00000000510	3	0.0670552540811952	0.846743110641925	1	3.80947913705556
ENSGALG00000000511	18	0.129522407805672	0.0733860190105824	1	3.07124290816667
ENSGALG00000000513	9	0.301098780855604	0.344914388186616	1	1.32038836455556
ENSGALG00000000516	12	0.201234859304029	1	1	0.692690743666667
ENSGALG00000000518	6	0.17203339985069	0.73932477895344	1	3.65846254833333
ENSGALG00000000521	21	0.537760973472664	0.24383190731823	1	-1.00786290594444
ENSGALG00000000523	18	0.0691331957218261	1	1	2.64354040166667
ENSGALG00000000525	9	0.142679627298587	0.476101026819289	1	3.49592988588889
ENSGALG00000000528	6	0.0974521908619917	1	1	3.32178529238889
ENSGALG00000000529	3	0.43765918915485	0.0585688685142121	1	3.16224759938889
ENSGALG00000000533	6	0.0506017665252173	0.554453060496184	1	5.74950544722222
ENSGALG00000000535	12	0.163199667745168	0.406445031281512	1	2.43130666205556
ENSGALG00000000538	21	0.0276047209478682	1	1	2.87958026272222
ENSGALG00000000540	3	0.168296165326414	0.964628432882453	1	2.31174044005556
ENSGALG00000000541	12	0.0780123779995926	1	1	5.75211537833333
ENSGALG00000000542	3	0.227841597318096	0.0463778276454903	1	5.41321254544444
ENSGALG00000000544	9	0.253335717484431	0.964628432882453	1	-2.32566972261111
ENSGALG00000000545	NA	0	1	1	-2.84832053672222
ENSGALG00000000549	0	0.352078937543551	0.964628432882453	1	1.28980612361111
ENSGALG00000000550	0	0.0985159865220159	1	1	3.74745027644444
ENSGALG00000000551	12	0.21628421416546	0.24383190731823	1	3.75111265633333
ENSGALG00000000556	NA	0	1	1	-2.73834117233333
ENSGALG00000000557	NA	0	1	1	-2.933283607
ENSGALG00000000558	6	0.486280935423931	0.24383190731823	1	4.63585482033333
ENSGALG00000000560	NA	0	1	1	-2.94174303977778
ENSGALG00000000564	12	0.0587361511090404	1	1	4.77042774122222
ENSGALG00000000568	NA	0	1	1	-2.87184233577778
ENSGALG00000000573	NA	0	0.846743110641925	1	3.16426242394444
ENSGALG00000000576	3	0.295648799180229	0.00522090660073508	1	-0.450065680277778
ENSGALG00000000577	0	0.109021075636753	0.73932477895344	1	4.45236361827778
ENSGALG00000000579	0	0.172335179943425	1	1	0.626623064277778
ENSGALG00000000581	6	0.0719355276011427	1	1	5.23124306366667
ENSGALG00000000583	NA	0	1	1	-2.87311615411111
ENSGALG00000000584	9	0.576332142956053	0.267372516084623	1	-2.30313463155556
ENSGALG00000000585	12	0.0224228480009692	1	1	4.19681077266667
ENSGALG00000000589	12	0.0946161959269199	1	1	-2.31443637344444
ENSGALG00000000596	12	0.141035898895856	0.036427871877469	1	4.80880098461111
ENSGALG00000000603	6	0.0906966196002025	1	1	1.82086800977778
ENSGALG00000000604	6	0.345194149942122	0.203059090479362	1	4.32601890727778
ENSGALG00000000606	3	0.218388789336558	0.642033796040055	1	6.07423301644444
ENSGALG00000000607	12	0.012268746009539	1	1	5.55354473361111
ENSGALG00000000608	18	0.362722537563015	1	1	-2.40213045538889
ENSGALG00000000611	0	0.211570718850923	0.406445031281512	1	4.29863209755556
ENSGALG00000000613	6	0.0853438438940372	0.554453060496184	1	7.05668911733333
ENSGALG00000000615	9	0.167105905032788	0.964628432882453	1	2.8340165235
ENSGALG00000000618	6	0.0622135744493652	0.964628432882453	1	6.26876787233333
ENSGALG00000000619	6	0.133192935113648	1	1	-0.932757868888889
ENSGALG00000000621	6	0.131781782439753	1	1	3.99468973816667
ENSGALG00000000625	3	0.258489010943001	0.476101026819289	1	7.24180269972222
ENSGALG00000000627	NA	0	0.846743110641925	1	3.25672012011111
ENSGALG00000000629	9	0.105299906578547	0.554453060496184	1	5.46199555216667
ENSGALG00000000630	6	0.0585768381834719	1	1	-1.44676849766667
ENSGALG00000000632	0	0.0914127591401887	1	1	-0.148939128055556
ENSGALG00000000636	12	0.283088142167301	1	1	0.855954991666667
ENSGALG00000000637	0	0.289646397049567	1	1	1.65022951055556
ENSGALG00000000639	6	0.187230035155147	1	1	-0.999733207333333
ENSGALG00000000643	18	0.211170838652453	1	1	-2.66984617794444
ENSGALG00000000645	NA	0	1	1	-2.92440986255556
ENSGALG00000000650	3	0.260545885928077	0.167990559775219	1	2.32178387761111
ENSGALG00000000652	6	0.139950066783326	1	1	6.5484344275
ENSGALG00000000653	9	0.0216189354730103	1	1	3.25561955805556
ENSGALG00000000654	0	0.441903491542905	0.375679709734064	1	-2.66498281216667
ENSGALG00000000657	15	0.143095243804918	0.846743110641925	1	3.12976759916667
ENSGALG00000000660	0	0.17926175667174	0.203059090479362	1	4.76734049472222
ENSGALG00000000667	12	0.283201821072862	0.24383190731823	1	0.2936326765
ENSGALG00000000668	3	0.15666688497048	0.24383190731823	1	4.32349071138889
ENSGALG00000000669	6	0.180569089099593	1	1	-2.38327624727778
ENSGALG00000000672	0	0.272403598367109	1	1	-1.91843373155556
ENSGALG00000000674	6	0.16618988090145	1	1	1.49380064988889
ENSGALG00000000678	0	0.255480731562014	0.290913124851016	1	3.91610410138889
ENSGALG00000000681	6	0.122624472791083	1	1	5.92604239888889
ENSGALG00000000684	0	0.483742001174161	0.0912543455137258	1	0.186257809666667
ENSGALG00000000685	0	0.258317531361379	0.554453060496184	1	2.37005398938889
ENSGALG00000000690	18	0.32139586664499	0.290913124851016	1	0.0247464934444444
ENSGALG00000000692	NA	0	1	1	-2.82982765544444
ENSGALG00000000693	3	0.188945666594806	0.846743110641925	1	2.31238857016667
ENSGALG00000000695	12	0.0876624226343641	0.73932477895344	1	3.75856501277778
ENSGALG00000000699	0	0.0675241876762649	1	1	1.85704172627778
ENSGALG00000000703	0	0.54894310707734	0.846743110641925	1	0.193089659111111
ENSGALG00000000707	0	0.0257537204556888	1	1	6.13409073038889
ENSGALG00000000708	12	0.0518624419263277	0.846743110641925	1	8.91345758105555
ENSGALG00000000712	9	0.177991169047771	0.0733860190105824	1	3.61889619227778
ENSGALG00000000713	15	0.0739380241302013	0.554453060496184	1	4.64221403161111
ENSGALG00000000719	21	0.147462909279456	0.406445031281512	1	7.27808625172222
ENSGALG00000000720	6	0.277261032338025	1	1	2.77940146772222
ENSGALG00000000721	6	0.16331057461537	1	1	-0.453304742388889
ENSGALG00000000723	0	0.0912851656106104	0.964628432882453	1	4.26817741083333
ENSGALG00000000724	12	0.0922993527801876	1	1	2.81460484844444
ENSGALG00000000726	12	0.0698902663146178	1	1	4.77448280416667
ENSGALG00000000729	0	0.0502320628157428	1	1	4.71956242744444
ENSGALG00000000731	9	0.441026565643595	0.846743110641925	1	-1.8217748785
ENSGALG00000000734	15	0.0233372203308662	0.344914388186616	1	3.27629359216667
ENSGALG00000000736	NA	0	1	1	-2.93629455055556
ENSGALG00000000737	0	0.160179766710678	0.846743110641925	1	1.34972322905556
ENSGALG00000000740	0	0.0550713008078572	1	1	0.544857977277778
ENSGALG00000000747	6	0.175428921664201	0.554453060496184	1	7.20816987855556
ENSGALG00000000748	0	0.197359419345157	1	1	-1.159504272
ENSGALG00000000751	3	0.139498622944159	0.290913124851016	1	3.36915711227778
ENSGALG00000000755	15	0.191145957507573	0.406445031281512	1	4.17623705577778
ENSGALG00000000761	6	0.0750820847183951	1	1	2.24303540538889
ENSGALG00000000764	0	0.354777522362379	0.554453060496184	1	4.84907609033333
ENSGALG00000000769	12	0.0726283766347467	1	1	1.30828920216667
ENSGALG00000000775	0	0.172819996571014	1	1	2.65797974344444
ENSGALG00000000776	9	0.102049651191173	0.73932477895344	1	3.50986375905556
ENSGALG00000000777	12	0.103379006459726	0.406445031281512	1	3.833090981
ENSGALG00000000783	15	0.101487045039479	0.642033796040055	1	-0.0689021152222222
ENSGALG00000000784	3	0.143759132573192	0.406445031281512	1	2.48236129722222
ENSGALG00000000785	0	0.189061283326501	0.642033796040055	1	2.11601677866667
ENSGALG00000000787	9	0.0430902814973309	0.73932477895344	1	3.90150412966667
ENSGALG00000000790	15	0.0479530949598604	0.406445031281512	1	7.30163899383333
ENSGALG00000000791	6	0.177124925940935	1	1	2.18367570394444
ENSGALG00000000793	9	0.127224340995631	1	1	-1.83546446638889
ENSGALG00000000795	NA	0	1	1	-2.63165957055556
ENSGALG00000000802	0	0.291945574194031	0.344914388186616	1	2.29981917683333
ENSGALG00000000803	15	0.73592803427339	0.167990559775219	1	-2.51934975533333
ENSGALG00000000806	0	0.410401793931376	1	1	-2.208778182
ENSGALG00000000808	NA	0	0.317913756518816	1	-2.86125055411111
ENSGALG00000000811	0	0.0759528154784178	0.554453060496184	1	4.8894539595
ENSGALG00000000812	0	0.160909146294813	0.642033796040055	1	6.06597182777778
ENSGALG00000000814	NA	0	1	1	6.87983438122222
ENSGALG00000000816	6	0.138105518994078	1	1	4.78065334355556
ENSGALG00000000817	0	0.128484407754579	1	1	3.04591996966667
ENSGALG00000000818	0	0.0731574857240023	1	1	-1.95789311105556
ENSGALG00000000820	6	0.275894508001518	0.24383190731823	1	2.79908421277778
ENSGALG00000000824	0	0.350758307442348	0.406445031281512	1	-2.05390881961111
ENSGALG00000000830	6	0.429888479488087	0.554453060496184	1	-1.06207152094444
ENSGALG00000000835	6	0.142961981046722	1	1	3.51822122883333
ENSGALG00000000838	6	0.184419034677023	1	1	0.518759796
ENSGALG00000000839	3	0.303679394984262	0.0733860190105824	1	0.0391938022777778
ENSGALG00000000843	12	0.0832695104425344	1	1	3.03118749338889
ENSGALG00000000845	21	0.224758852875534	0.24383190731823	1	3.53988414022222
ENSGALG00000000847	12	0.0345813719732224	1	1	4.23911553988889
ENSGALG00000000848	21	0.200670750550425	1	1	0.586830887833333
ENSGALG00000000853	0	0.0472639292454798	1	1	3.84790004794444
ENSGALG00000000855	21	0.0274165561210839	1	1	5.49837125433333
ENSGALG00000000856	9	0.104711448072602	0.406445031281512	1	3.77405080594444
ENSGALG00000000857	6	0.121639779929233	1	1	4.78698619161111
ENSGALG00000000862	6	0.0465763020186782	1	1	3.87795904005556
ENSGALG00000000863	9	0.509686824308533	0.515277043657737	1	-0.856834732111111
ENSGALG00000000864	12	0.0347159133572555	1	1	3.9284168015
ENSGALG00000000866	12	0.0439584763956602	1	1	2.53600837383333
ENSGALG00000000868	3	0.106685674826102	1	1	2.27009601027778
ENSGALG00000000870	21	0.410401793931376	0.964628432882453	1	-2.60777740088889
ENSGALG00000000875	18	0.601141829366587	0.112638030241914	1	-1.29211016822222
ENSGALG00000000881	6	0.27869238210291	1	1	-1.14125046094444
ENSGALG00000000883	9	0.270335954322533	0.138038378723097	1	3.51936600966667
ENSGALG00000000884	18	0.0783115691976245	1	1	5.567213561
ENSGALG00000000887	9	0.400508101159458	0.554453060496184	1	-2.03891000994444
ENSGALG00000000891	3	0.379330639496776	0.112638030241914	1	2.09462121366667
ENSGALG00000000893	NA	0	1	1	-2.87056702316667
ENSGALG00000000895	0	0.207815184226373	0.24383190731823	1	6.09985558566667
ENSGALG00000000901	NA	0	1	1	-2.95617663038889
ENSGALG00000000902	NA	0	1	1	-2.95648593483333
ENSGALG00000000903	12	0.100231028941727	0.554453060496184	1	3.049765051
ENSGALG00000000905	0	0.0772289475266586	0.73932477895344	1	6.19503728622222
ENSGALG00000000906	6	0.202107441799936	0.406445031281512	1	2.17740455527778
ENSGALG00000000907	0	0.204898517246403	0.00273336438089006	1	5.95982610683333
ENSGALG00000000908	12	0.0887483556863871	1	1	1.85432715988889
ENSGALG00000000909	0	0.245312065645765	1	1	5.93449265394444
ENSGALG00000000911	NA	0	1	1	-2.82620774244444
ENSGALG00000000913	9	0.0661267710819257	0.642033796040055	1	4.175151498
ENSGALG00000000918	15	0.127761343341108	0.344914388186616	1	1.98188862011111
ENSGALG00000000919	NA	0	0.793033944797682	1	-2.74561232733333
ENSGALG00000000920	18	0.679186008433003	0.021909973131642	1	-1.02963523277778
ENSGALG00000000927	15	0.102541030476797	0.642033796040055	1	3.59641693011111
ENSGALG00000000934	3	0.145010078538546	0.476101026819289	1	1.48345880094444
ENSGALG00000000943	6	0.124217573055388	1	1	1.22836200594444
ENSGALG00000000944	6	0.223371851256975	0.964628432882453	1	5.20001856472222
ENSGALG00000000946	0	0.237719955949134	0.036427871877469	1	6.72362480305556
ENSGALG00000000949	3	0.634612558441318	0.00379921801201671	1	-0.359291984888889
ENSGALG00000000950	12	0.14971604228198	0.406445031281512	1	4.27438185427778
ENSGALG00000000955	6	0.0753399837088332	1	1	1.98409412872222
ENSGALG00000000962	3	0.493624430265385	0.0524733480798512	1	-2.24578196544444
ENSGALG00000000966	NA	0	1	1	-2.72365015705556
ENSGALG00000000972	12	0.139945544128353	1	1	5.66159361183333
ENSGALG00000000975	0	0.130514906596056	1	1	2.19923962066667
ENSGALG00000000977	6	0.104417008808916	1	1	2.77027934788889
ENSGALG00000000978	18	0.0525446882473015	1	1	2.97174652022222
ENSGALG00000000988	0	0.209228138078016	0.476101026819289	1	3.95323482072222
ENSGALG00000000990	9	0.192583006022783	0.290913124851016	1	5.86111780583333
ENSGALG00000000991	3	0.206001113623277	0.406445031281512	1	4.14112338616667
ENSGALG00000000993	18	0.112051888919868	0.344914388186616	1	5.77941809711111
ENSGALG00000000994	NA	0	1	1	-2.95947580638889
ENSGALG00000000996	12	0.162365236134981	0.203059090479362	1	6.2498606185
ENSGALG00000000997	9	0.111993333230541	0.964628432882453	1	1.35046769133333
ENSGALG00000000998	3	0.0619108892599499	0.846743110641925	1	3.79211890116667
ENSGALG00000001000	0	0.123806666764102	1	1	7.29470848233333
ENSGALG00000001003	12	0.292685126393096	1	1	-2.00821998805556
ENSGALG00000001006	NA	0	1	1	-2.73202787961111
ENSGALG00000001013	9	0.224558406841398	0.73932477895344	1	2.14422438177778
ENSGALG00000001014	6	0.0867188862156064	1	1	3.36306179827778
ENSGALG00000001017	12	0.224131167620904	1	1	1.79240301127778
ENSGALG00000001019	6	0.33128137182749	1	1	-2.42681552522222
ENSGALG00000001021	NA	0	1	1	-2.93268057794444
ENSGALG00000001022	6	0.180137645245402	0.0463778276454903	1	4.70869575372222
ENSGALG00000001024	9	0.0909656555224451	0.24383190731823	1	5.97716218805556
ENSGALG00000001025	18	0.159800237398926	1	1	4.8180180405
ENSGALG00000001028	18	0.239108462821254	0.964628432882453	1	-1.71162093711111
ENSGALG00000001030	0	0.210014765027154	0.112638030241914	1	3.59060525844444
ENSGALG00000001031	18	0.542286471367947	1	1	-1.9372823535
ENSGALG00000001034	18	0.100945185223968	0.290913124851016	1	3.742799698
ENSGALG00000001035	0	0.532010625564564	0.441273029050401	1	-2.542616644
ENSGALG00000001036	3	0.148494429050453	0.846743110641925	1	2.822396306
ENSGALG00000001037	12	0.0456379333130541	1	1	-0.8191690135
ENSGALG00000001038	0	0.193811482432729	0.406445031281512	1	0.0596397638888889
ENSGALG00000001042	0	0.264448973585317	1	1	0.129923629333333
ENSGALG00000001043	21	0.0437797519747338	1	1	5.56279358438889
ENSGALG00000001046	6	0.127539978967064	0.846743110641925	1	6.86208616427778
ENSGALG00000001048	18	0.0959142862923662	1	1	-2.44713407116667
ENSGALG00000001049	0	0.160413066870413	1	1	1.88773027983333
ENSGALG00000001051	18	0.140669630664677	1	1	0.255032377611111
ENSGALG00000001054	0	0.105437869475517	1	1	5.22721368205556
ENSGALG00000001055	0	0.13746828673724	0.476101026819289	1	7.41176097633333
ENSGALG00000001056	18	0.0666223433339862	0.642033796040055	1	0.321922888555556
ENSGALG00000001058	18	0.629758649397707	0.406445031281512	1	-2.14580834938889
ENSGALG00000001062	15	0.0938902811660138	0.476101026819289	1	2.88681983344444
ENSGALG00000001067	12	0.0672168497242299	0.476101026819289	1	6.41330176861111
ENSGALG00000001073	21	0.667880790872247	0.016767436667288	1	-1.3022320345
ENSGALG00000001076	0	0.20969364680139	0.476101026819289	1	1.54756601144444
ENSGALG00000001079	18	0.527291665021715	0.793033944797682	1	-2.09376412605556
ENSGALG00000001080	NA	0	1	1	-2.62965451338889
ENSGALG00000001081	NA	0	0.59824342826812	1	-2.82909724038889
ENSGALG00000001084	NA	0	1	1	-2.92393242022222
ENSGALG00000001091	21	0.796391915595892	0.203059090479362	1	-1.21866615283333
ENSGALG00000001093	9	0.162752604078957	0.344914388186616	1	4.24517336577778
ENSGALG00000001094	12	0.0608457179236828	1	1	-2.34025978772222
ENSGALG00000001096	0	0.34554639518517	0.0283739264332168	1	6.82024808333333
ENSGALG00000001099	12	0.102648016086345	0.0585688685142121	1	6.70251326238889
ENSGALG00000001101	6	0.045177955578921	0.73932477895344	1	3.91406618116667
ENSGALG00000001103	0	0.0931592329866536	0.344914388186616	1	5.77021770194444
ENSGALG00000001107	12	0.0680033037857605	1	1	3.60059867011111
ENSGALG00000001108	21	0.583654570788398	0.0733860190105824	1	1.94337258627778
ENSGALG00000001109	12	0.183715065505402	0.964628432882453	1	4.95774501638889
ENSGALG00000001110	18	0.142499570158156	1	1	-1.97865810933333
ENSGALG00000001111	18	0.0155472681672667	1	1	-2.39933992483333
ENSGALG00000001115	15	0.574871032480961	0.554453060496184	1	-1.45395309755556
ENSGALG00000001117	3	0.0208496649901458	1	1	3.51638234233333
ENSGALG00000001118	12	0.0515638673254087	1	1	3.66352802844444
ENSGALG00000001121	9	0.26858567659514	0.167990559775219	1	5.22790677922222
ENSGALG00000001122	9	0.0833278633689918	0.964628432882453	1	5.36549678388889
ENSGALG00000001124	12	0.428930268835852	0.905685771762189	1	-1.32635658766667
ENSGALG00000001126	18	0.090481506580434	1	1	3.30550795283333
ENSGALG00000001130	0	0.113886653002914	1	1	2.23653248333333
ENSGALG00000001132	NA	0	0.441273029050401	1	-2.84542462988889
ENSGALG00000001136	6	0.660879197892623	0.290913124851016	1	1.42241516083333
ENSGALG00000001141	6	0.282717616446192	0.554453060496184	1	1.80844305572222
ENSGALG00000001143	9	0.0463155328818153	1	1	3.492220381
ENSGALG00000001144	3	0.0961372239789989	0.167990559775219	1	2.24547276577778
ENSGALG00000001146	9	0.192485968344988	0.167990559775219	1	4.21645888122222
ENSGALG00000001149	3	0.638089631940563	0.793033944797682	1	-2.05001448655556
ENSGALG00000001153	3	0.0902285209214646	0.73932477895344	1	3.21337737133333
ENSGALG00000001157	12	0.113489261289985	1	1	3.89676297655556
ENSGALG00000001158	21	0.515198771695687	0.406445031281512	1	0.771410639333333
ENSGALG00000001161	9	0.227805985652828	0.290913124851016	1	2.56260307722222
ENSGALG00000001163	9	0.125932052441324	0.203059090479362	1	4.99361038711111
ENSGALG00000001165	18	0.0599920349778241	1	1	3.571169663
ENSGALG00000001168	0	0.210725384007722	0.406445031281512	1	3.952113594
ENSGALG00000001169	15	0.110279849981283	0.793033944797682	1	-2.43049223744444
ENSGALG00000001171	6	0.23612136517745	0.846743110641925	1	2.56419920811111
ENSGALG00000001172	18	0.459764713265042	0.476101026819289	1	2.31372847427778
ENSGALG00000001174	12	0.250164852687691	0.167990559775219	1	1.628806984
ENSGALG00000001175	0	0.175414043253641	0.476101026819289	1	3.84319636744444
ENSGALG00000001177	6	0.327184366853024	1	1	1.98359503372222
ENSGALG00000001181	6	0.137532537287807	1	1	1.58783530266667
ENSGALG00000001182	15	0.11559357288703	0.344914388186616	1	3.50108658911111
ENSGALG00000001183	6	0.0465303961161142	1	1	7.92048213877778
ENSGALG00000001184	6	0.0810039859240001	1	1	3.15016929483333
ENSGALG00000001189	6	0.296481219071625	1	1	0.135702763444444
ENSGALG00000001201	9	0.161820866797504	0.167990559775219	1	4.77032481661111
ENSGALG00000001204	0	0.289212357936712	1	1	-1.03128870277778
ENSGALG00000001206	6	0.0502984917855241	1	1	-1.10794980088889
ENSGALG00000001207	12	0.39638285327949	0.846743110641925	1	1.7041380845
ENSGALG00000001214	6	0.424336007988079	0.344914388186616	1	0.929435719
ENSGALG00000001219	3	0.455741828991147	0.375679709734064	1	-1.89044357538889
ENSGALG00000001220	3	0.142549214180719	0.964628432882453	1	2.20122619755556
ENSGALG00000001223	0	0.0349654623004913	1	1	3.48124809905556
ENSGALG00000001225	18	0.0372053366973149	1	1	5.96556173855556
ENSGALG00000001229	12	0.176475040008249	0.964628432882453	1	4.42864151083333
ENSGALG00000001231	9	0.0827425787118347	0.964628432882453	1	2.24656225644444
ENSGALG00000001234	12	0.328336213393985	1	1	-2.6375313585
ENSGALG00000001235	18	0.348091484622694	1	1	-1.73482701305556
ENSGALG00000001238	0	0.149806452955023	1	1	3.50330358305556
ENSGALG00000001239	12	0.176851152933589	1	1	-1.67300107077778
ENSGALG00000001244	3	0.495166273773335	0.167990559775219	1	1.09766515477778
ENSGALG00000001245	0	0.536417888842071	0.138038378723097	1	0.855965995333333
ENSGALG00000001250	0	0.0162401859670052	1	1	9.1505600135
ENSGALG00000001252	6	0.117113020555453	0.406445031281512	1	-1.17726553916667
ENSGALG00000001253	12	0.380220588181675	0.138038378723097	1	2.50793934438889
ENSGALG00000001256	6	0.318369896512998	1	1	-2.32506565388889
ENSGALG00000001258	NA	0	0.846743110641925	1	2.23350872922222
ENSGALG00000001262	12	0.308950850935717	0.642033796040055	1	2.74405799938889
ENSGALG00000001263	21	0.027776392155428	1	1	1.18508067066667
ENSGALG00000001264	3	0.406757084682972	0.406445031281512	1	-0.774361091555556
ENSGALG00000001267	6	0.151333987273372	1	1	2.70090653166667
ENSGALG00000001270	0	0.143037211551386	0.24383190731823	1	4.19967159466667
ENSGALG00000001275	18	0.105894466885682	0.476101026819289	1	4.79009053994444
ENSGALG00000001276	NA	0	1	1	-2.92685288005556
ENSGALG00000001279	0	0.0039133852532945	1	1	3.74815961444444
ENSGALG00000001282	12	0.213817897484019	1	1	1.70025986883333
ENSGALG00000001283	9	0.0424453976380152	1	1	7.04897537783333
ENSGALG00000001288	6	0.117137754089998	1	1	1.68972521483333
ENSGALG00000001289	6	0.0859675226816456	1	1	2.54404399777778
ENSGALG00000001299	NA	0	1	1	-2.80293106438889
ENSGALG00000001304	18	0.121484784244117	0.73932477895344	1	2.84037979033333
ENSGALG00000001306	12	0.139651615749317	0.476101026819289	1	3.32580251938889
ENSGALG00000001309	15	0.0599657367927482	0.846743110641925	1	2.90999026977778
ENSGALG00000001310	NA	0	1	1	-2.62112600377778
ENSGALG00000001311	9	0.26183320847146	0.964628432882453	1	-2.36064401572222
ENSGALG00000001313	12	0.147270503579751	0.0912543455137258	1	7.07258316144444
ENSGALG00000001314	3	0.318769171428063	0.203059090479362	1	2.42063816688889
ENSGALG00000001315	NA	0	1	1	-2.94592428611111
ENSGALG00000001316	6	0.31275219794796	0.0733860190105824	1	5.23228256861111
ENSGALG00000001317	0	0.262828522077163	1	1	-0.00456912172222222
ENSGALG00000001319	9	0.445381452814713	0.167990559775219	1	2.34519860744444
ENSGALG00000001328	6	0.0789996351841845	1	1	7.61126554088889
ENSGALG00000001329	0	0.239641929632825	0.964628432882453	1	3.61350326011111
ENSGALG00000001330	0	0.21236993477564	0.112638030241914	1	7.26021409772222
ENSGALG00000001331	12	0.121000796876006	1	1	2.43405458466667
ENSGALG00000001332	21	0.381373320020326	0.73932477895344	1	-0.259011526611111
ENSGALG00000001333	0	0.115054267141213	1	1	2.16178072833333
ENSGALG00000001334	6	0.0871527448394565	0.642033796040055	1	8.28413894116667
ENSGALG00000001335	21	0.203823436692481	0.964628432882453	1	4.70379307511111
ENSGALG00000001341	12	0.370054103159516	1	1	-1.78006149055556
ENSGALG00000001342	NA	0	1	1	-2.81751483938889
ENSGALG00000001343	NA	0	1	1	-2.93844386377778
ENSGALG00000001347	6	0.483436909523593	0.642033796040055	1	-2.64862312994444
ENSGALG00000001348	6	0.0954886854382844	1	1	-1.13743058972222
ENSGALG00000001350	0	0.186067065117411	1	1	2.00756704977778
ENSGALG00000001362	9	0.00510056238457775	1	1	2.93386509527778
ENSGALG00000001363	21	0.255312500605721	0.167990559775219	1	3.72164389227778
ENSGALG00000001364	12	0.0333286156377311	1	1	5.07215194755556
ENSGALG00000001366	6	0.351394274508376	1	1	1.62469985638889
ENSGALG00000001369	6	0.241424646237359	1	1	-1.30477530055556
ENSGALG00000001370	12	0.563648236524057	0.441273029050401	1	-0.958318099722222
ENSGALG00000001371	18	0.304767237754925	1	1	-1.79875208083333
ENSGALG00000001373	12	0.302447534361262	0.290913124851016	1	-1.14306071583333
ENSGALG00000001374	6	0.324967403953347	0.203059090479362	1	1.604987469
ENSGALG00000001375	0	0.136709362464022	0.846743110641925	1	2.32417842033333
ENSGALG00000001376	15	0.283190284802504	0.964628432882453	1	-0.221651954055556
ENSGALG00000001377	12	0.119509827579642	1	1	0.7813477075
ENSGALG00000001382	21	0.162771490547529	0.24383190731823	1	4.91592252588889
ENSGALG00000001383	9	0.841404853311735	0.10194618787782	1	-1.10820762188889
ENSGALG00000001387	12	0.207040338029762	1	1	-2.17596653772222
ENSGALG00000001389	9	0.292417905613962	0.203059090479362	1	3.97472548794444
ENSGALG00000001391	18	0.303254786024218	1	1	4.75234567761111
ENSGALG00000001392	12	0.190622703085688	1	1	1.68833601633333
ENSGALG00000001394	3	0.238000592842005	0.24383190731823	1	3.58833172533333
ENSGALG00000001405	6	0.080922679957872	1	1	0.283385106444444
ENSGALG00000001407	21	0.410368810228461	0.185524825127291	1	-1.39131957877778
ENSGALG00000001409	NA	0	1	1	-2.95825633483333
ENSGALG00000001410	12	0.572440226525296	0.642033796040055	1	-0.386615649444444
ENSGALG00000001412	0	0.171285525711918	1	1	1.46331618366667
ENSGALG00000001416	6	0.175862073888375	1	1	-0.183214674333333
ENSGALG00000001418	NA	0	1	1	-2.87841248088889
ENSGALG00000001419	12	0.127591617207526	0.24383190731823	1	4.99703248922222
ENSGALG00000001420	18	0.109716841662607	1	1	1.18181463477778
ENSGALG00000001425	18	0.557289117053509	0.24383190731823	1	-1.74814635383333
ENSGALG00000001428	15	0.128026556820867	0.964628432882453	1	3.45781527905556
ENSGALG00000001429	3	0.0892178395873093	0.73932477895344	1	6.28914970383333
ENSGALG00000001431	NA	0	1	1	-2.68809558688889
ENSGALG00000001433	12	0.268415659840671	1	1	1.62122465566667
ENSGALG00000001434	6	0.144564749051716	1	1	1.59879977416667
ENSGALG00000001437	6	0.10655274617586	1	1	7.67158040127778
ENSGALG00000001439	0	0.394432712881054	0.554453060496184	1	0.8114383505
ENSGALG00000001441	0	0.168892881778902	0.476101026819289	1	5.27092693916667
ENSGALG00000001442	NA	0	1	1	-2.76692844766667
ENSGALG00000001445	18	0.116538927630875	0.642033796040055	1	-0.209787994222222
ENSGALG00000001446	15	0.0648956175657065	0.406445031281512	1	5.8153865745
ENSGALG00000001449	0	0.135826535758624	1	1	0.0584103428333333
ENSGALG00000001450	18	0.31128352089998	0.964628432882453	1	-2.08003748355556
ENSGALG00000001452	21	0.155500375509752	0.73932477895344	1	7.50601298633333
ENSGALG00000001459	0	0.300178564111383	0.344914388186616	1	3.84478179822222
ENSGALG00000001462	21	0.304239597149677	0.476101026819289	1	-2.26314053372222
ENSGALG00000001463	6	0.339735375747476	0.167990559775219	1	0.981663954
ENSGALG00000001465	21	0.103538894970214	0.344914388186616	1	8.42201355788889
ENSGALG00000001467	0	0.168908127708212	1	1	-0.0993086049444444
ENSGALG00000001470	3	0.256903372069452	0.24383190731823	1	5.07026252227778
ENSGALG00000001472	15	0.0334999334686777	1	1	4.32840469772222
ENSGALG00000001473	15	0.300036066538625	0.344914388186616	1	1.14246788433333
ENSGALG00000001474	12	0.0191442348032419	1	1	6.799283291
ENSGALG00000001475	3	0.0874013474970424	0.203059090479362	1	8.94651187255556
ENSGALG00000001476	12	0.165841293168228	1	1	4.75623255483333
ENSGALG00000001479	0	0.109523726558024	1	1	2.63939445866667
ENSGALG00000001480	18	0.228895745213197	0.476101026819289	1	1.15689536944444
ENSGALG00000001483	6	0.0408065772634537	1	1	3.91261045383333
ENSGALG00000001486	12	0.0152566050305688	1	1	-2.43334186516667
ENSGALG00000001489	12	0.0637549885667217	1	1	4.96543835511111
ENSGALG00000001490	NA	0	1	1	-2.90542101422222
ENSGALG00000001491	9	0.349342310203119	0.0912543455137258	1	-0.175274712444444
ENSGALG00000001492	0	0.207062616312786	0.406445031281512	1	5.96623245294444
ENSGALG00000001501	9	0.120665405876642	0.476101026819289	1	5.33432329133333
ENSGALG00000001502	12	0.0602036776942879	1	1	3.33502583522222
ENSGALG00000001503	6	0.0918082885106337	1	1	3.3491752535
ENSGALG00000001504	6	0.0502753999761474	1	1	3.01537085327778
ENSGALG00000001506	18	0.224211464368879	1	1	1.14716422922222
ENSGALG00000001512	12	0.0301280944290358	1	1	3.38513336477778
ENSGALG00000001513	15	0.0120344988570475	0.476101026819289	1	6.03935949438889
ENSGALG00000001518	NA	0	0.964628432882453	1	-2.84493148827778
ENSGALG00000001521	6	0.135780957069722	1	1	4.5773434635
ENSGALG00000001522	12	0.12092380390769	0.203059090479362	1	7.1539984125
ENSGALG00000001525	15	0.048259454806441	0.846743110641925	1	3.7212114165
ENSGALG00000001527	9	0.00946410913889188	1	1	-1.40092868472222
ENSGALG00000001529	21	0.204851970174764	0.73932477895344	1	3.37516096
ENSGALG00000001531	18	0.108534663953043	1	1	3.91331878666667
ENSGALG00000001533	NA	0	1	1	-2.82179123022222
ENSGALG00000001534	0	0.447494326414218	1	1	2.87951889666667
ENSGALG00000001536	12	0.0995713112195784	1	1	1.897347326
ENSGALG00000001538	0	0.384934292092712	0.138038378723097	1	4.07712198416667
ENSGALG00000001540	9	0.0898959882244859	0.476101026819289	1	3.93478063305556
ENSGALG00000001542	15	0.0871681922941976	0.515277043657737	1	-2.00091206272222
ENSGALG00000001545	9	0.171722490655857	0.406445031281512	1	1.47052329677778
ENSGALG00000001546	12	0.0458893852574151	1	1	2.81905074
ENSGALG00000001547	6	0.0521955650574686	1	1	7.27053087594444
ENSGALG00000001550	0	0.0965229882047958	0.642033796040055	1	6.26049044511111
ENSGALG00000001551	9	0.117792995295891	0.964628432882453	1	4.15637330883333
ENSGALG00000001555	18	0.0264509630972777	1	1	4.86384093588889
ENSGALG00000001557	6	0.129370159230401	0.138038378723097	1	2.65619055872222
ENSGALG00000001558	12	0.202523153058576	0.642033796040055	1	-0.977821894555556
ENSGALG00000001559	NA	0	1	1	-2.78896033061111
ENSGALG00000001561	0	0.24601842254021	0.73932477895344	1	2.77871413361111
ENSGALG00000001563	3	0.122708671707829	0.476101026819289	1	4.372114419
ENSGALG00000001564	6	0.294660600129405	1	1	1.57672364705556
ENSGALG00000001565	12	0.0348630124273923	1	1	-1.274717763
ENSGALG00000001568	0	0.0888841749891504	0.138038378723097	1	5.27308197394444
ENSGALG00000001569	15	0.521384156797864	0.846743110641925	1	-0.178524868611111
ENSGALG00000001571	0	0.291299536336449	0.846743110641925	1	1.4196847175
ENSGALG00000001572	6	0.321882881844338	0.24383190731823	1	3.11614401466667
ENSGALG00000001573	NA	0	1	1	-2.9322213595
ENSGALG00000001577	6	0.0524517696432833	1	1	4.56983743955556
ENSGALG00000001583	15	0.167857656238042	0.344914388186616	1	0.00499702500000001
ENSGALG00000001586	0	0.155185574399195	1	1	0.942764930333333
ENSGALG00000001593	0	0.159449096656669	0.0283739264332168	1	4.43407265616667
ENSGALG00000001595	6	0.120714371960578	1	1	-2.59637287427778
ENSGALG00000001596	12	0.0937027615741676	1	1	2.03575691272222
ENSGALG00000001597	0	0.170917349706643	0.0912543455137258	1	5.30101169311111
ENSGALG00000001600	12	0.230861645961126	0.138038378723097	1	4.54782115027778
ENSGALG00000001602	3	0.0719838182213273	0.554453060496184	1	5.76429182488889
ENSGALG00000001603	6	0.143052187542682	1	1	4.13600789044444
ENSGALG00000001604	18	0.0604432728721411	1	1	4.083040081
ENSGALG00000001605	NA	0	1	1	-2.81120483994444
ENSGALG00000001606	6	0.445978249877374	1	1	-1.46889451788889
ENSGALG00000001607	0	0.101764001795107	0.344914388186616	1	3.20150489705556
ENSGALG00000001608	6	0.12571989035493	1	1	-0.0994829621666667
ENSGALG00000001610	6	0.147367362005978	1	1	1.05761517583333
ENSGALG00000001611	12	0.0367015466270199	0.964628432882453	1	1.44080633277778
ENSGALG00000001613	3	0.0716008521938401	0.476101026819289	1	5.21901777077778
ENSGALG00000001615	0	0.206458495745193	0.554453060496184	1	1.67978069466667
ENSGALG00000001616	18	0.0154236887061089	1	1	0.515364222833333
ENSGALG00000001617	0	0.153046978906641	1	1	2.07726427988889
ENSGALG00000001618	NA	0	1	1	-2.93068940561111
ENSGALG00000001619	15	0.385107379635155	0.0733860190105824	1	-0.196973428055556
ENSGALG00000001620	0	0.216467746028614	1	1	2.901891871
ENSGALG00000001621	6	0.181762381113543	0.964628432882453	1	0.952990953666667
ENSGALG00000001624	21	0.0846580920911963	0.344914388186616	1	3.776420183
ENSGALG00000001626	15	0.0681404718947089	1	1	-0.360507720055556
ENSGALG00000001633	0	0.146406565110692	0.406445031281512	1	3.57973455688889
ENSGALG00000001634	0	0.247074951794175	0.138038378723097	1	8.48221238138889
ENSGALG00000001637	12	0.416860485880754	0.267372516084623	1	-1.531296733
ENSGALG00000001639	18	0.148292193152276	0.290913124851016	1	3.3138841025
ENSGALG00000001640	21	0.381312649021064	0.344914388186616	1	-0.0920558023333333
ENSGALG00000001642	6	0.0684860837690425	1	1	3.49884930777778
ENSGALG00000001644	18	0.0703171982972152	1	1	-0.353602176
ENSGALG00000001645	0	0.195980122185309	1	1	-1.11267874505556
ENSGALG00000001647	NA	0	1	1	-2.83323748172222
ENSGALG00000001651	3	0.219239348814987	0.24383190731823	1	0.924404596722222
ENSGALG00000001652	3	0.0762709928470787	0.642033796040055	1	6.45796650955556
ENSGALG00000001653	12	3.05311331771918e-16	1	1	-2.519752624
ENSGALG00000001654	0	0.189237200887059	0.846743110641925	1	5.91287051105556
ENSGALG00000001655	0	0.202970882289045	0.167990559775219	1	4.98171041411111
ENSGALG00000001658	21	0.136081983740181	0.554453060496184	1	8.36677457816667
ENSGALG00000001662	0	0.266365213163343	1	1	-1.28810277566667
ENSGALG00000001663	21	0.0719569198793705	1	1	3.88055849655556
ENSGALG00000001664	6	0.410089303292226	0.554453060496184	1	2.26429551761111
ENSGALG00000001666	0	0.128948507037362	0.554453060496184	1	3.69292825377778
ENSGALG00000001668	3	0.24593731191233	0.0585688685142121	1	5.3644847125
ENSGALG00000001678	6	0.301593420787374	0.138038378723097	1	1.92838250155556
ENSGALG00000001682	0	0.320771333318837	0.964628432882453	1	0.803859235722222
ENSGALG00000001684	12	0.0849982733854504	1	1	6.66797657966667
ENSGALG00000001688	0	0.258248724745046	0.846743110641925	1	7.07162131205556
ENSGALG00000001689	6	0.114539278444047	1	1	3.32909096216667
ENSGALG00000001690	12	0.103000744990431	0.73932477895344	1	3.02823212183333
ENSGALG00000001691	15	0.0690696466211871	0.73932477895344	1	3.055839385
ENSGALG00000001692	9	0.0087341679351968	1	1	6.44217430005556
ENSGALG00000001695	21	0.400375380398609	0.690679287496748	1	-2.60702339472222
ENSGALG00000001696	6	0.368682887699847	0.554453060496184	1	-0.879711449777778
ENSGALG00000001697	NA	0	1	1	-2.94592428611111
ENSGALG00000001698	18	0.0977553386760183	1	1	7.57632673338889
ENSGALG00000001701	6	0.354768904321706	1	1	0.589446550888889
ENSGALG00000001702	6	0.668063863469546	0.642033796040055	1	0.807244747555556
ENSGALG00000001708	6	0.0592932156648898	1	1	5.00099309622222
ENSGALG00000001709	6	0.171589466722977	1	1	2.73021736105556
ENSGALG00000001711	0	0.216744703668125	0.290913124851016	1	1.28030525616667
ENSGALG00000001714	6	0.238868051111844	1	1	0.8409528565
ENSGALG00000001716	12	0.0203700790081944	1	1	2.58254791316667
ENSGALG00000001717	15	0.183878143597802	0.406445031281512	1	2.72563313188889
ENSGALG00000001718	18	0.0566245230781306	1	1	5.88336173238889
ENSGALG00000001720	12	0.173126223835073	1	1	0.629679017277778
ENSGALG00000001722	6	0.0890459138213086	1	1	3.03995887511111
ENSGALG00000001725	18	0.0109658733041544	1	1	2.43174699905556
ENSGALG00000001726	6	0.0910053109546171	0.846743110641925	1	4.45618661822222
ENSGALG00000001727	6	0.406193911078086	0.290913124851016	1	3.112171653
ENSGALG00000001728	6	0.136919550131507	1	1	3.2059118415
ENSGALG00000001729	3	0.272274107846815	0.290913124851016	1	3.4572302785
ENSGALG00000001730	12	0.017666362008349	1	1	3.14210399711111
ENSGALG00000001731	0	0.29596364236364	1	1	1.42865141911111
ENSGALG00000001733	0	0.275624777523641	1	1	-0.330718604166667
ENSGALG00000001737	12	0.030666521064347	1	1	7.08101984888889
ENSGALG00000001740	9	0.285718462367143	0.59824342826812	1	-1.72858430255556
ENSGALG00000001741	9	0.158435835620199	0.344914388186616	1	8.46646640172222
ENSGALG00000001749	0	0.37443921596355	0.036427871877469	1	4.31431991227778
ENSGALG00000001750	6	0.116445418062364	0.73932477895344	1	6.0914573075
ENSGALG00000001753	12	0.101590895160781	1	1	2.80822595
ENSGALG00000001758	0	0.206332389791506	0.476101026819289	1	3.32542908961111
ENSGALG00000001764	NA	0	1	1	-2.29417417288889
ENSGALG00000001765	0	0.29889255166009	0.642033796040055	1	-0.210563529111111
ENSGALG00000001768	12	0.160568193900612	0.290913124851016	1	5.57126200077778
ENSGALG00000001773	0	0.211711653717695	1	1	-0.868936353
ENSGALG00000001774	9	0.246478229154502	0.344914388186616	1	5.40247164088889
ENSGALG00000001777	0	0.0267400380721445	1	1	3.39157164394444
ENSGALG00000001779	6	0.203971030030257	0.964628432882453	1	2.5334135955
ENSGALG00000001780	21	0.280911680045954	0.406445031281512	1	-0.581966129
ENSGALG00000001782	15	0.160689697119485	0.036427871877469	1	2.896445814
ENSGALG00000001788	9	0.143252946471569	0.554453060496184	1	3.45483260066667
ENSGALG00000001790	NA	0	1	1	0.505293751222222
ENSGALG00000001791	12	0.159549575646392	1	1	1.30211215033333
ENSGALG00000001792	15	0.0128746262123569	0.642033796040055	1	3.58060289322222
ENSGALG00000001793	NA	0	1	1	-2.91380267227778
ENSGALG00000001797	12	0.251692139341891	0.793033944797682	1	-2.628504126
ENSGALG00000001798	3	0.16803042894119	0.203059090479362	1	3.53336957361111
ENSGALG00000001800	12	0.0223632482684793	1	1	1.38430970322222
ENSGALG00000001801	12	0.170616017212501	0.203059090479362	1	3.70780961622222
ENSGALG00000001802	0	0.182431584849938	1	1	3.06747692172222
ENSGALG00000001803	21	0.0728851988783339	0.554453060496184	1	6.18217551677778
ENSGALG00000001805	18	0.114910595771198	0.964628432882453	1	3.44448117855556
ENSGALG00000001812	18	0.0619313555818478	1	1	2.97459755761111
ENSGALG00000001816	15	0.0932794879852795	0.112638030241914	1	4.16713977455556
ENSGALG00000001817	18	0.0136000626155255	1	1	5.95289257705556
ENSGALG00000001823	6	0.0388075704831352	1	1	4.38583767522222
ENSGALG00000001824	15	0.190266696034564	0.112638030241914	1	-2.51344521288889
ENSGALG00000001826	12	0.0838440841997231	1	1	3.95531588583333
ENSGALG00000001833	12	0.160883691864903	0.476101026819289	1	3.92061925711111
ENSGALG00000001835	NA	0	1	1	-1.87680394311111
ENSGALG00000001837	3	0.176636251869078	0.344914388186616	1	3.12361024816667
ENSGALG00000001838	3	0.222308524585523	0.73932477895344	1	5.4243704465
ENSGALG00000001840	18	0.243313105357719	1	1	1.42689856361111
ENSGALG00000001841	3	0.159359975039289	0.24383190731823	1	5.50306637177778
ENSGALG00000001844	6	0.198119238992337	0.73932477895344	1	1.27513016433333
ENSGALG00000001845	9	0.241583702306389	0.138038378723097	1	2.47008740916667
ENSGALG00000001848	12	0.164281235650254	0.476101026819289	1	3.85672344627778
ENSGALG00000001849	0	0.231843552291928	1	1	-0.340595071555556
ENSGALG00000001850	0	0.139285737487527	0.00136439363669021	1	3.86249678627778
ENSGALG00000001852	9	0.0923057043668495	0.406445031281512	1	5.04353650444444
ENSGALG00000001856	18	0.795646917260399	1	1	-1.68518894227778
ENSGALG00000001857	6	0.300415673632125	1	1	0.673577129444444
ENSGALG00000001859	12	0.37811284128311	1	1	-0.7739315615
ENSGALG00000001860	6	0.0907418236992866	1	1	4.34995410166667
ENSGALG00000001862	18	0.197629026079348	1	1	-1.94341890061111
ENSGALG00000001863	0	0.342477255830631	0.375679709734064	1	-2.00892265327778
ENSGALG00000001864	18	0.149668736838319	1	1	2.69480683383333
ENSGALG00000001869	12	0.29715759074946	0.24383190731823	1	0.521968681111111
ENSGALG00000001872	0	0.0982028289043948	0.167990559775219	1	6.43886434022222
ENSGALG00000001876	6	0.144546757957106	1	1	-2.33122549605556
ENSGALG00000001882	0	0.177247438024406	1	1	-0.652420135444444
ENSGALG00000001883	0	0.369989289575176	0.203059090479362	1	0.800359369833333
ENSGALG00000001889	12	0.111805091329117	1	1	0.748180184166667
ENSGALG00000001892	NA	0	1	1	-2.71530479644444
ENSGALG00000001894	12	0.38214664045728	0.554453060496184	1	-1.11628299411111
ENSGALG00000001895	18	0.131237860170539	1	1	3.48931696983333
ENSGALG00000001900	3	0.168294101104943	0.642033796040055	1	5.96099266794444
ENSGALG00000001901	12	0.0830269408200055	0.406445031281512	1	6.44056462944444
ENSGALG00000001905	6	0.294290809976125	0.406445031281512	1	1.20246237872222
ENSGALG00000001907	12	0.0827297259854269	1	1	6.03225484688889
ENSGALG00000001912	6	0.0380548521325816	1	1	-2.69699760583333
ENSGALG00000001916	12	0.197715826618719	1	1	3.1488806585
ENSGALG00000001917	NA	0	1	1	-2.91458942283333
ENSGALG00000001918	0	0.278415962748436	1	1	-0.0848806677222222
ENSGALG00000001921	0	0.555257523787512	1	1	-1.31355090511111
ENSGALG00000001925	12	0.167849658506794	0.112638030241914	1	2.59510034594444
ENSGALG00000001926	0	0.0398114809163077	1	1	-0.675893771055556
ENSGALG00000001932	3	0.247771480611468	0.167990559775219	1	4.20037891872222
ENSGALG00000001933	9	0.442706020616445	0.476101026819289	1	-0.480739847388889
ENSGALG00000001934	9	0.368864655154805	0.642033796040055	1	-2.03298306238889
ENSGALG00000001935	NA	0	1	1	-2.92840826977778
ENSGALG00000001936	NA	0	1	1	-2.78435993472222
ENSGALG00000001938	6	0.00707579128516383	0.964628432882453	1	2.89963836711111
ENSGALG00000001939	6	0.0853039331963169	1	1	2.38657707372222
ENSGALG00000001942	6	0.0384297074685116	0.554453060496184	1	4.43654279744444
ENSGALG00000001944	18	0.172649270941998	0.642033796040055	1	1.78071671738889
ENSGALG00000001945	3	0.1928351076215	0.112638030241914	1	2.54625696833333
ENSGALG00000001946	6	0.34310702634316	1	1	1.10160845711111
ENSGALG00000001947	21	0.152219207535225	0.846743110641925	1	2.69866625572222
ENSGALG00000001948	6	0.0429804031139426	1	1	4.59076498427778
ENSGALG00000001949	3	0.0917808022093893	1	1	6.34712091888889
ENSGALG00000001950	NA	0	0.793033944797682	1	-1.98875947494444
ENSGALG00000001951	0	0.344733083793876	1	1	-2.11832668672222
ENSGALG00000001954	18	0.0137409023764361	0.476101026819289	1	3.80437269233333
ENSGALG00000001955	18	0.337396156206653	0.317913756518816	1	-2.62848814111111
ENSGALG00000001956	6	0.271909253829198	1	1	3.09299165822222
ENSGALG00000001959	0	0.487126864236828	0.0733860190105824	1	-1.096884151
ENSGALG00000001962	6	0.0409319582559118	1	1	4.91278873127778
ENSGALG00000001963	6	0.269114729469406	1	1	0.214878561388889
ENSGALG00000001964	12	0.270557873775401	1	1	1.93614183783333
ENSGALG00000001965	6	0.204294870086798	1	1	3.43592552366667
ENSGALG00000001968	15	0.127215765558142	0.73932477895344	1	2.06332731955556
ENSGALG00000001971	6	0.13842673250248	1	1	4.31526988688889
ENSGALG00000001972	21	0.112713530679567	0.24383190731823	1	5.68124854738889
ENSGALG00000001973	18	0.104806960167517	1	1	4.99626333633333
ENSGALG00000001975	21	0.216667157035199	0.167990559775219	1	2.06881109288889
ENSGALG00000001976	12	0.142745738247094	0.406445031281512	1	2.3103098415
ENSGALG00000001977	0	0.34767786569302	1	1	-0.486900684222222
ENSGALG00000001978	15	0.0279267821005246	0.554453060496184	1	2.22474060944444
ENSGALG00000001981	3	0.231923128851646	0.203059090479362	1	5.40189484472222
ENSGALG00000001983	21	0.415731273297528	0.905685771762189	1	-2.15567938294444
ENSGALG00000001985	18	0.135357177192379	1	1	2.24514390894444
ENSGALG00000001986	12	0.133160130485525	0.036427871877469	1	5.42172261388889
ENSGALG00000001988	0	0.224475248609057	0.642033796040055	1	3.09499998161111
ENSGALG00000001992	0	0.272600790472616	0.0585688685142121	1	2.60896239333333
ENSGALG00000001995	15	0.459583052583208	0.10194618787782	1	-0.802347370333333
ENSGALG00000001998	6	0.22447339598929	1	1	2.73453544355556
ENSGALG00000002001	12	0.167515322157193	1	1	2.5402409415
ENSGALG00000002002	0	0.249340017753961	0.016767436667288	1	4.08922808294444
ENSGALG00000002003	0	0.00072415724700149	1	1	1.78777317405556
ENSGALG00000002008	NA	0	0.793033944797682	1	-2.797963257
ENSGALG00000002009	6	0.28051259445873	1	1	0.621958083777778
ENSGALG00000002010	0	0.216502403806833	0.846743110641925	1	1.36766385505556
ENSGALG00000002012	0	0.102017296282963	1	1	2.6069174015
ENSGALG00000002013	6	0.102855974422925	0.846743110641925	1	5.61286156105556
ENSGALG00000002014	0	0.139297529553764	1	1	3.8587242795
ENSGALG00000002015	0	0.447919206726489	1	1	4.38679373316667
ENSGALG00000002016	9	0.303690857185185	0.73932477895344	1	2.80795273761111
ENSGALG00000002018	15	0.0668654742225227	0.554453060496184	1	2.35640189066667
ENSGALG00000002021	6	0.687158270048909	0.24383190731823	1	-2.23558879611111
ENSGALG00000002022	12	0.204773417328889	1	1	0.205283923722222
ENSGALG00000002023	NA	0	1	1	-2.95825633483333
ENSGALG00000002024	15	0.139605302199693	0.642033796040055	1	6.39980137627778
ENSGALG00000002028	0	0.152616525532273	1	1	3.490471798
ENSGALG00000002029	6	0.172882834675785	1	1	3.75553646222222
ENSGALG00000002033	0	0.228740613586803	0.24383190731823	1	5.70634998605556
ENSGALG00000002038	21	0.180309992977374	0.73932477895344	1	0.617585387166667
ENSGALG00000002042	12	0.0997685188814346	1	1	6.43886366988889
ENSGALG00000002043	3	0.294812292918746	0.0585688685142121	1	1.44944315772222
ENSGALG00000002044	6	0.0850484852147592	1	1	1.93357344455556
ENSGALG00000002046	15	0.605361030701347	0.344914388186616	1	0.171621522333333
ENSGALG00000002048	NA	0	0.964628432882453	1	-1.36555973277778
ENSGALG00000002050	0	0.228960061878247	0.021909973131642	1	3.96041058438889
ENSGALG00000002053	0	0.276915292830917	0.846743110641925	1	2.60359527288889
ENSGALG00000002055	6	0.189058691073041	1	1	4.05115799794444
ENSGALG00000002056	15	0.145342394153744	0.0912543455137258	1	3.036295309
ENSGALG00000002057	6	0.143408764521871	1	1	4.24106103905556
ENSGALG00000002060	6	0.22302602972548	0.112638030241914	1	4.86862352738889
ENSGALG00000002062	0	0.172818761255467	0.406445031281512	1	3.10031205388889
ENSGALG00000002064	0	0.216199343674048	0.846743110641925	1	3.662400795
ENSGALG00000002066	15	0.02797654580091	0.203059090479362	1	5.52464041405556
ENSGALG00000002067	12	0.157893501866369	0.344914388186616	1	2.84705364761111
ENSGALG00000002069	NA	0	1	1	-2.86516803566667
ENSGALG00000002070	0	0.0230779635186314	1	1	4.19351299816667
ENSGALG00000002080	0	0.129009481562211	0.73932477895344	1	2.18732930122222
ENSGALG00000002081	NA	0	1	1	-2.962002371
ENSGALG00000002082	0	0.0480899139348359	1	1	-2.59643862266667
ENSGALG00000002085	6	0.135650724617637	0.846743110641925	1	3.05517505822222
ENSGALG00000002087	6	0.0496738999462846	1	1	2.87598790655556
ENSGALG00000002089	0	0.122962255932688	1	1	4.33765406638889
ENSGALG00000002090	15	0.209291099749696	0.24383190731823	1	1.7879319645
ENSGALG00000002091	NA	0	1	1	-2.86323846738889
ENSGALG00000002094	15	0.00846563618009048	0.642033796040055	1	2.32028996933333
ENSGALG00000002095	6	0.0695025609039304	0.642033796040055	1	7.314283327
ENSGALG00000002098	3	0.504183154136583	0.0585688685142121	1	-0.145713777833333
ENSGALG00000002099	0	0.0715887106400772	1	1	1.327625049
ENSGALG00000002102	NA	0	0.846743110641925	1	-2.38046183977778
ENSGALG00000002103	12	0.00695179286323817	1	1	0.810284814611111
ENSGALG00000002105	NA	0	1	1	-2.62334414233333
ENSGALG00000002106	12	0.124805243490824	0.0912543455137258	1	1.65822050561111
ENSGALG00000002107	12	0.109764635186723	0.24383190731823	1	5.38466479994444
ENSGALG00000002108	NA	0	1	1	-2.87935616133333
ENSGALG00000002110	15	0.572146030506342	0.0912543455137258	1	-1.50820332316667
ENSGALG00000002111	18	0.0742333501057911	1	1	-2.16337205677778
ENSGALG00000002112	NA	0	1	1	-2.74707264177778
ENSGALG00000002113	0	0.404217734654413	0.406445031281512	1	-0.0155547286111111
ENSGALG00000002116	18	0.239414974519015	1	1	-0.247262349166667
ENSGALG00000002117	15	0.0769948191681063	0.642033796040055	1	2.78296886077778
ENSGALG00000002118	0	0.303041759323007	0.846743110641925	1	-0.2305566365
ENSGALG00000002119	18	0.0145441205255351	1	1	4.35543049505556
ENSGALG00000002123	12	0.133074949927789	0.24383190731823	1	2.46755310494444
ENSGALG00000002124	12	0.0736244572745307	1	1	1.35103616961111
ENSGALG00000002125	6	0.420568933911191	1	1	0.883210191388889
ENSGALG00000002127	3	0.258409045297777	0.203059090479362	1	1.03369994427778
ENSGALG00000002129	12	0.132170831176549	1	1	4.46401539316667
ENSGALG00000002131	6	0.151045273453293	1	1	3.99938830822222
ENSGALG00000002132	15	0.230145857146103	0.203059090479362	1	2.07823201944444
ENSGALG00000002137	9	0.355316037032484	0.642033796040055	1	-0.397562131166667
ENSGALG00000002138	3	0.213694532806546	0.138038378723097	1	2.25981898138889
ENSGALG00000002139	9	0.113887795510697	0.344914388186616	1	6.14362940772222
ENSGALG00000002141	12	0.114227386724341	1	1	3.41406389644444
ENSGALG00000002142	15	0.157754579425496	0.24383190731823	1	0.976644673444444
ENSGALG00000002143	21	0.123281835670873	0.406445031281512	1	3.6906262
ENSGALG00000002144	12	0.114569052942836	1	1	6.91996377922222
ENSGALG00000002145	15	0.0701369939017961	0.846743110641925	1	6.79656956566667
ENSGALG00000002147	6	0.063687994088292	1	1	5.82571109788889
ENSGALG00000002150	0	0.257593926541551	0.964628432882453	1	4.60834052838889
ENSGALG00000002151	9	0.247550062320531	0.344914388186616	1	2.15586415116667
ENSGALG00000002152	12	0.116492835936003	0.554453060496184	1	1.6322849495
ENSGALG00000002155	9	0.238292396365164	0.112638030241914	1	4.81292362488889
ENSGALG00000002157	0	0.139625833575414	0.344914388186616	1	7.76901319355556
ENSGALG00000002158	0	0.0976948508174114	1	1	5.92954307488889
ENSGALG00000002159	21	0.0431968783749249	1	1	5.61808226305556
ENSGALG00000002160	6	0.0925162911961122	1	1	5.96351351916667
ENSGALG00000002162	15	0.219247566456444	0.476101026819289	1	3.36557729594444
ENSGALG00000002164	12	0.0238726624452306	0.73932477895344	1	2.93558569694444
ENSGALG00000002165	18	0.212423261763873	1	1	1.76183215588889
ENSGALG00000002167	NA	0	1	1	-2.93363647916667
ENSGALG00000002169	18	0.0771638244063245	1	1	5.12932519077778
ENSGALG00000002170	NA	0	1	1	-2.9365122925
ENSGALG00000002172	18	0.00201083490899975	1	1	6.84333814366667
ENSGALG00000002175	0	0.32656396904088	1	1	0.168861348722222
ENSGALG00000002179	18	0.207523295143293	0.476101026819289	1	2.27704221633333
ENSGALG00000002180	12	0.104450969026296	1	1	2.48856782044444
ENSGALG00000002182	12	0.420909168061677	1	1	-1.17329615166667
ENSGALG00000002183	NA	0	1	1	-2.62115082344444
ENSGALG00000002186	NA	0	1	1	-2.84615607138889
ENSGALG00000002187	18	0.118475290937563	0.24383190731823	1	3.59582603844444
ENSGALG00000002189	21	0.158549366210113	0.846743110641925	1	4.18834629022222
ENSGALG00000002192	18	0.0911481461708632	0.846743110641925	1	1.95245260394444
ENSGALG00000002193	6	0.339911369675566	1	1	-0.295665877277778
ENSGALG00000002194	0	0.151047893814248	0.406445031281512	1	4.05480070327778
ENSGALG00000002197	18	0.0883785234602538	0.0733860190105824	1	8.01304131888889
ENSGALG00000002198	3	0.244554245696562	0.203059090479362	1	0.113444438222222
ENSGALG00000002199	NA	0	1	1	-2.95648593483333
ENSGALG00000002200	NA	0	1	1	-2.90295529144444
ENSGALG00000002201	12	0.187647757248696	1	1	-0.535488508833333
ENSGALG00000002203	15	0.231690267274892	0.642033796040055	1	2.83034553622222
ENSGALG00000002204	6	0.928924457346862	0.406445031281512	1	-2.03206405888889
ENSGALG00000002205	12	0.105370320978924	1	1	2.52450796188889
ENSGALG00000002207	18	0.20010362810772	0.964628432882453	1	0.741839648
ENSGALG00000002210	9	0.11520400283576	0.554453060496184	1	4.5902488145
ENSGALG00000002216	18	0.0978003956968919	0.846743110641925	1	3.7255368035
ENSGALG00000002219	12	0.186018598604415	0.642033796040055	1	4.38132192961111
ENSGALG00000002222	0	0.0755001393289083	1	1	3.22230488522222
ENSGALG00000002223	18	0.614000837711468	1	1	-1.06061195827778
ENSGALG00000002225	6	0.283655324714083	1	1	2.04609000611111
ENSGALG00000002227	15	0.190929537577695	0.112638030241914	1	3.00168520338889
ENSGALG00000002229	9	0.0517404325957779	0.344914388186616	1	5.67780881883333
ENSGALG00000002232	12	0.0108975096902198	1	1	4.51267081572222
ENSGALG00000002234	NA	0	1	1	2.05179498711111
ENSGALG00000002237	3	0.275966770071915	0.73932477895344	1	5.12529508422222
ENSGALG00000002239	12	0.128969435276765	0.290913124851016	1	2.74957608738889
ENSGALG00000002240	21	0.0969379806893925	0.964628432882453	1	-0.381878919055556
ENSGALG00000002242	0	0.221627913095428	0.203059090479362	1	5.549226624
ENSGALG00000002244	NA	0	0.964628432882453	1	-2.86118912533333
ENSGALG00000002246	12	0.0922547362868382	1	1	2.76538512827778
ENSGALG00000002247	18	0.177548254507375	1	1	1.07745814616667
ENSGALG00000002249	12	0.0492784087596058	1	1	4.3344127285
ENSGALG00000002250	12	0.340422767684496	0.167990559775219	1	2.05290725938889
ENSGALG00000002253	12	0.0300252225899654	1	1	1.83941531472222
ENSGALG00000002260	21	0.0954523143403339	1	1	-1.39108031905556
ENSGALG00000002262	18	0.179126873931908	1	1	2.67681979933333
ENSGALG00000002263	0	0.00709596645584469	1	1	-0.105180347777778
ENSGALG00000002266	15	0.190935195315828	0.112638030241914	1	4.90010487666667
ENSGALG00000002267	0	0.33711083084227	0.203059090479362	1	-0.188258961944444
ENSGALG00000002272	0	0.0629283581120978	1	1	2.63230443555556
ENSGALG00000002273	6	0.100190263528684	1	1	1.99035031427778
ENSGALG00000002276	3	0.145825497461601	0.0585688685142121	1	1.67609540733333
ENSGALG00000002277	12	0.0488533612165802	1	1	5.66286747777778
ENSGALG00000002278	15	0.618854909743192	0.138038378723097	1	-1.26793207183333
ENSGALG00000002282	15	0.110159853076632	0.846743110641925	1	1.04328250155556
ENSGALG00000002283	0	0.0374551156270315	1	1	3.78774105716667
ENSGALG00000002284	0	0.111161718026663	1	1	2.39439777516667
ENSGALG00000002285	12	0.0554092181229748	1	1	3.12151801322222
ENSGALG00000002286	12	0.0526943641913258	1	1	7.44935398583333
ENSGALG00000002287	NA	0	1	1	-2.95101637361111
ENSGALG00000002288	18	0.058434802704995	0.73932477895344	1	2.80163389994444
ENSGALG00000002289	18	0.456541062947088	1	1	-2.20826360027778
ENSGALG00000002294	12	0.332064921624693	0.138038378723097	1	3.14470028044444
ENSGALG00000002298	3	0.567363148924688	0.267372516084623	1	-1.38732108472222
ENSGALG00000002299	NA	0	1	1	-2.91894457055556
ENSGALG00000002301	15	0.112900100273454	0.290913124851016	1	3.9684069665
ENSGALG00000002303	NA	0	1	1	-2.923289266
ENSGALG00000002304	0	0.159480843983377	1	1	4.10409033544444
ENSGALG00000002305	6	0.149618665016153	1	1	2.49255749694444
ENSGALG00000002308	15	0.104131980075828	1	1	2.09703764822222
ENSGALG00000002311	0	0.690620543096116	0.0823201822621541	1	-1.45616422333333
ENSGALG00000002312	18	0.300681892617727	1	1	-2.16111668566667
ENSGALG00000002313	6	0.225418137671556	0.642033796040055	1	1.21929248694444
ENSGALG00000002314	NA	0	0.375679709734064	1	-2.58241278427778
ENSGALG00000002315	9	0.0377578814266188	1	1	4.39937081394444
ENSGALG00000002316	3	0.357780437454548	0.0912543455137258	1	1.98598110344444
ENSGALG00000002318	6	0.164561342920146	1	1	-1.16956072522222
ENSGALG00000002319	9	0.328336213393985	0.642033796040055	1	-2.51088389205556
ENSGALG00000002321	18	0.39931003051788	0.317913756518816	1	-1.13926257361111
ENSGALG00000002326	21	0.371176771469482	0.112638030241914	1	0.170484601611111
ENSGALG00000002329	NA	0	1	1	-2.67996420738889
ENSGALG00000002335	12	0.0431636685746166	1	1	4.68167038705556
ENSGALG00000002336	12	0.0649829546223483	1	1	5.01742007077778
ENSGALG00000002341	12	0.131224004236385	1	1	4.82358794344444
ENSGALG00000002345	0	0.0688571889641587	1	1	4.32535211827778
ENSGALG00000002346	9	0.179765593587859	0.554453060496184	1	1.902383185
ENSGALG00000002347	12	0.0768464483664237	1	1	3.77318142922222
ENSGALG00000002350	12	0.0313425496186171	1	1	0.925637608944444
ENSGALG00000002354	6	0.0896525435573154	1	1	3.0686433195
ENSGALG00000002356	6	0.157644081263013	1	1	-1.48387459272222
ENSGALG00000002358	0	0.177604360778812	1	1	3.75143591938889
ENSGALG00000002362	12	0.16255266627782	1	1	3.26919429394444
ENSGALG00000002363	6	0.0586936193432586	1	1	6.093459352
ENSGALG00000002364	0	0.127105931368927	1	1	3.03382041766667
ENSGALG00000002370	15	0.14011495118	1	1	0.345531361555556
ENSGALG00000002371	0	0.384522284129062	0.73932477895344	1	3.98599975005556
ENSGALG00000002374	18	0.168178084857917	0.476101026819289	1	2.16887297838889
ENSGALG00000002375	6	0.241801402806646	1	1	4.39871229122222
ENSGALG00000002377	0	0.125359372669649	0.24383190731823	1	8.91515461938889
ENSGALG00000002379	12	0.234447732521836	1	1	0.0241236324444445
ENSGALG00000002383	NA	0	1	1	-2.95101637361111
ENSGALG00000002386	NA	0	1	1	-2.90237705333333
ENSGALG00000002388	18	0.117968068394176	0.642033796040055	1	5.43836979833333
ENSGALG00000002389	NA	0	1	1	-2.832086162
ENSGALG00000002390	18	0.317636135695248	1	1	-2.22925449155556
ENSGALG00000002394	3	0.168348615679016	0.344914388186616	1	1.50963166566667
ENSGALG00000002395	9	0.486350099305967	0.905685771762189	1	-1.71945909888889
ENSGALG00000002397	15	0.198891614911408	0.0912543455137258	1	2.41603242277778
ENSGALG00000002399	6	0.10492361263387	1	1	2.10875788461111
ENSGALG00000002403	6	0.318533899677846	1	1	-1.40992188855556
ENSGALG00000002407	0	0.449063824868381	1	1	-0.800613992777778
ENSGALG00000002408	6	0.3192472100836	1	1	1.92635315166667
ENSGALG00000002412	6	0.269102351918755	1	1	2.20329654305556
ENSGALG00000002413	12	0.509003928509981	0.24383190731823	1	-0.132487348444444
ENSGALG00000002414	12	0.118791861759617	1	1	1.64713269561111
ENSGALG00000002415	12	0.0270074662103429	1	1	3.89029711238889
ENSGALG00000002417	0	0.188626485134516	1	1	-2.63428569194444
ENSGALG00000002419	21	0.254298666105652	0.73932477895344	1	0.626899424722222
ENSGALG00000002421	6	0.0632476921306758	0.73932477895344	1	5.51362550866667
ENSGALG00000002424	0	0.116529255293992	0.554453060496184	1	2.036952376
ENSGALG00000002426	9	0.084157372808875	0.554453060496184	1	3.54818352894444
ENSGALG00000002427	12	0.556514311692315	0.73932477895344	1	-0.409510648
ENSGALG00000002428	6	0.418482076007603	0.290913124851016	1	0.123322839944444
ENSGALG00000002430	6	0.139851028170116	0.846743110641925	1	3.86063105266667
ENSGALG00000002431	21	0.201991384363939	0.964628432882453	1	4.35959279744444
ENSGALG00000002432	3	0.0661857048966032	0.964628432882453	1	4.46457388644444
ENSGALG00000002437	12	0.12896683365414	1	1	3.64972095116667
ENSGALG00000002439	18	0.0496078706686108	1	1	6.40995811472222
ENSGALG00000002443	6	0.198865086563075	0.846743110641925	1	4.01811085283333
ENSGALG00000002445	0	0.186060150320198	1	1	4.59308234405556
ENSGALG00000002447	12	0.210469836677662	0.964628432882453	1	0.0636682520555556
ENSGALG00000002448	21	0.153301594800294	0.203059090479362	1	6.17030466416667
ENSGALG00000002450	6	0.217902666152413	1	1	2.245632806
ENSGALG00000002452	NA	0	1	1	-2.96470401577778
ENSGALG00000002455	6	0.335004972095587	1	1	-2.02391549433333
ENSGALG00000002457	0	0.0878008472720629	0.406445031281512	1	3.813742873
ENSGALG00000002458	6	0.15613627840584	1	1	2.57904735094444
ENSGALG00000002461	12	0.08653638796579	1	1	2.37024052633333
ENSGALG00000002463	21	0.156682174033304	0.642033796040055	1	2.44373525344444
ENSGALG00000002466	12	0.411023164015344	0.138038378723097	1	-0.852774176444444
ENSGALG00000002467	6	0.107774893980114	1	1	5.23629895488889
ENSGALG00000002469	21	0.102597408454015	0.73932477895344	1	4.16631605155556
ENSGALG00000002470	9	0.407198111955368	0.344914388186616	1	-0.336227015222222
ENSGALG00000002473	0	0.325968905450493	0.964628432882453	1	-0.7528138935
ENSGALG00000002478	12	0.104398635876644	0.167990559775219	1	7.6746356135
ENSGALG00000002479	3	0.553299913689816	0.846743110641925	1	-0.922604320777778
ENSGALG00000002484	6	0.211267828423764	0.476101026819289	1	4.45321260233333
ENSGALG00000002485	0	0.203673457929977	0.73932477895344	1	3.81760381388889
ENSGALG00000002486	0	0.140314671545802	0.73932477895344	1	3.23991679827778
ENSGALG00000002487	18	0.115202308254359	0.964628432882453	1	5.42668440622222
ENSGALG00000002488	18	0.0853873401534686	1	1	4.82491122561111
ENSGALG00000002489	9	0.110014657361173	0.642033796040055	1	2.71806315183333
ENSGALG00000002490	0	0.00528972794423401	1	1	6.16181832977778
ENSGALG00000002495	0	0.334741367637309	0.0463778276454903	1	0.203919117777778
ENSGALG00000002496	9	2.77555756156289e-16	1	1	-2.10766727866667
ENSGALG00000002497	6	0.286029526771915	1	1	1.825561016
ENSGALG00000002499	15	0.0589015649519166	0.290913124851016	1	4.43709346616667
ENSGALG00000002500	0	0.225456685244179	0.0912543455137258	1	4.94532614738889
ENSGALG00000002501	6	0.12908258862521	1	1	4.174390332
ENSGALG00000002503	9	0.462315568804814	0.406445031281512	1	-0.2543142595
ENSGALG00000002504	12	0.00133662202816663	1	1	2.05346774822222
ENSGALG00000002506	0	0.280950766610721	0.73932477895344	1	2.52673218172222
ENSGALG00000002507	12	0.101204221418887	1	1	-0.301305443166667
ENSGALG00000002510	15	0.209199905425563	0.73932477895344	1	-0.885610807444444
ENSGALG00000002511	0	0.271761197336479	1	1	-2.29567665366667
ENSGALG00000002514	6	0.0428006944003774	1	1	5.15754683644444
ENSGALG00000002515	9	0.100143313229403	0.642033796040055	1	9.27453142272222
ENSGALG00000002517	18	0.214320405392943	1	1	-2.52644757533333
ENSGALG00000002519	6	0.104749053425439	1	1	3.058807636
ENSGALG00000002523	0	0.0335949210671379	1	1	3.2663264765
ENSGALG00000002524	15	0.105949983076509	0.24383190731823	1	5.74726255272222
ENSGALG00000002525	9	0.162677713692655	0.203059090479362	1	6.81102133005556
ENSGALG00000002527	12	0.407003655469222	0.223445498898796	1	-1.46979402538889
ENSGALG00000002528	18	0.0685635752476393	1	1	3.94124760927778
ENSGALG00000002529	6	0.11023892193368	1	1	3.93944232516667
ENSGALG00000002531	6	0.168670700342972	1	1	4.77158498455556
ENSGALG00000002532	3	0.0938049956029214	1	1	-1.00063367744444
ENSGALG00000002536	18	0.0248305301506762	1	1	5.7766078335
ENSGALG00000002539	12	0.209053991996721	1	1	0.241493120888889
ENSGALG00000002542	18	0.12090007411122	1	1	2.28350981283333
ENSGALG00000002543	0	0.182887553465398	0.554453060496184	1	2.1047186835
ENSGALG00000002544	0	0.0528088225053362	1	1	-2.33535625272222
ENSGALG00000002546	6	0.203458500296924	0.73932477895344	1	5.506573342
ENSGALG00000002548	0	0.268427210783495	0.344914388186616	1	3.00447803944444
ENSGALG00000002549	9	0.543035219667478	0.476101026819289	1	-1.90925487838889
ENSGALG00000002550	NA	0	1	1	-2.86871572722222
ENSGALG00000002551	9	0.429670014605398	0.846743110641925	1	-1.83865425022222
ENSGALG00000002553	9	0.293686660240377	0.406445031281512	1	3.23368686638889
ENSGALG00000002554	18	0.156607880445125	0.73932477895344	1	5.08645250688889
ENSGALG00000002555	0	0.157708278250241	1	1	-0.424912215666667
ENSGALG00000002556	21	0.103601854167021	1	1	0.207805369611111
ENSGALG00000002557	9	0.124638133122003	1	1	-1.67279220244444
ENSGALG00000002558	21	0.456541062947088	0.344914388186616	1	-2.46387860372222
ENSGALG00000002561	12	0.228341586866218	1	1	-0.975329541722222
ENSGALG00000002562	0	0.243991247630935	0.290913124851016	1	1.46284148288889
ENSGALG00000002563	0	0.131963779527639	0.846743110641925	1	2.37683996205556
ENSGALG00000002564	21	0.00140347756011455	1	1	5.61702855561111
ENSGALG00000002569	3	0.0804560856488109	0.344914388186616	1	5.67012080911111
ENSGALG00000002570	12	0.321467321729773	0.642033796040055	1	-2.05975911611111
ENSGALG00000002576	12	0.215583360329539	1	1	-1.38997407527778
ENSGALG00000002577	0	0.317875505659592	1	1	-0.619700548055556
ENSGALG00000002578	18	0.255084116429107	1	1	-0.944947383111111
ENSGALG00000002579	12	0.255773367349855	0.846743110641925	1	5.22001138783333
ENSGALG00000002581	6	0.152917534171509	1	1	4.39233530644444
ENSGALG00000002583	9	0.263395285132847	0.203059090479362	1	2.63144297283333
ENSGALG00000002587	6	0.115994837247023	0.73932477895344	1	4.50467264638889
ENSGALG00000002588	3	0.0318641637295454	0.554453060496184	1	3.43555181155556
ENSGALG00000002591	NA	0	1	1	3.86393826788889
ENSGALG00000002594	15	0.157102872162519	0.554453060496184	1	5.0089593895
ENSGALG00000002595	0	0.169919942004208	1	1	6.03239807066667
ENSGALG00000002598	3	0.0932635895731877	0.554453060496184	1	4.64204441866667
ENSGALG00000002599	0	0.211759383778978	1	1	-1.61039368677778
ENSGALG00000002603	0	0.150757791236451	0.138038378723097	1	3.94227638272222
ENSGALG00000002605	21	0.137310696323792	0.964628432882453	1	3.74377317433333
ENSGALG00000002606	12	0.0612651916975059	0.24383190731823	1	9.57582277138889
ENSGALG00000002610	NA	0	1	1	-2.91109020844444
ENSGALG00000002612	12	0.0747779138976324	1	1	7.71235167344444
ENSGALG00000002615	0	0.359726178941698	0.554453060496184	1	1.32438330388889
ENSGALG00000002616	6	0.0408395369247367	1	1	4.94481353494444
ENSGALG00000002618	18	0.189310371589669	0.642033796040055	1	3.4020030435
ENSGALG00000002621	0	0.366062735165189	0.476101026819289	1	2.89594933288889
ENSGALG00000002622	NA	0	0.375679709734064	1	-2.86660164855556
ENSGALG00000002623	18	3.05311331771918e-16	1	1	-2.58985723155556
ENSGALG00000002624	21	0.0242159207146429	0.642033796040055	1	5.76798168316667
ENSGALG00000002630	18	0.0491326675112658	1	1	1.26777087161111
ENSGALG00000002632	15	0.078185963345209	0.964628432882453	1	3.07531637077778
ENSGALG00000002634	0	0.0352312078781038	1	1	2.98933107972222
ENSGALG00000002637	NA	0	1	1	-2.76841629322222
ENSGALG00000002638	NA	0	1	1	0.114425686111111
ENSGALG00000002639	12	0.179661835390438	0.476101026819289	1	5.08429600233333
ENSGALG00000002643	NA	0	1	1	-2.77110623572222
ENSGALG00000002644	0	0.117468628975129	0.290913124851016	1	6.39834822227778
ENSGALG00000002645	12	0.381444968322037	1	1	-0.451709825944444
ENSGALG00000002646	18	0.095841255243345	1	1	5.88145220455556
ENSGALG00000002647	0	0.306946001332068	1	1	-0.0658806881666667
ENSGALG00000002648	9	0.483436909523593	0.476101026819289	1	-2.63935227938889
ENSGALG00000002649	0	0.210670278469158	0.0127130592475718	1	4.40604550961111
ENSGALG00000002651	6	0.213355231153128	0.846743110641925	1	3.38110214711111
ENSGALG00000002653	18	0.132299851294058	1	1	3.88042791694444
ENSGALG00000002655	15	0.202778219379249	0.344914388186616	1	4.288148597
ENSGALG00000002656	18	0.364276712659676	1	1	-1.26075063183333
ENSGALG00000002659	6	0.0810857355996328	1	1	5.02887172116667
ENSGALG00000002661	6	0.0513549628799556	1	1	6.248483469
ENSGALG00000002663	9	0.203952881604388	0.24383190731823	1	2.01203318377778
ENSGALG00000002666	18	0.260300296429262	1	1	1.22095123266667
ENSGALG00000002667	0	0.0734197841560563	1	1	-2.47896023794444
ENSGALG00000002671	12	0.0997816342980113	1	1	0.313023231388889
ENSGALG00000002675	NA	0	0.554453060496184	1	-2.89565408838889
ENSGALG00000002678	0	0.129860376032478	1	1	-2.69126075638889
ENSGALG00000002679	0	0.229825999868507	0.24383190731823	1	3.21983426838889
ENSGALG00000002682	12	0.174323073126462	0.554453060496184	1	4.47504464594444
ENSGALG00000002683	0	0.208906498361001	0.0733860190105824	1	3.12040982877778
ENSGALG00000002686	6	0.084606717248009	1	1	3.07961307088889
ENSGALG00000002688	0	3.05311331771918e-16	1	1	-2.79651266427778
ENSGALG00000002689	15	0.0704115738947563	0.24383190731823	1	2.23425219622222
ENSGALG00000002690	0	0.207430147790231	1	1	-1.29833514877778
ENSGALG00000002693	0	0.532200073966932	0.406445031281512	1	0.00142452277777777
ENSGALG00000002695	6	0.176346381399082	1	1	2.72303165916667
ENSGALG00000002699	12	0.065767501440113	1	1	1.05127000783333
ENSGALG00000002701	0	0.123314885311495	0.554453060496184	1	4.08178604316667
ENSGALG00000002703	6	0.134821987338358	1	1	5.19807240505556
ENSGALG00000002705	6	0.135715518579764	0.846743110641925	1	6.62117000666667
ENSGALG00000002706	9	0.163710013225655	0.406445031281512	1	3.27396062311111
ENSGALG00000002707	0	0.0806143623093914	1	1	2.43633628038889
ENSGALG00000002708	6	0.287319228199286	0.73932477895344	1	6.19456386861111
ENSGALG00000002709	12	0.112908028708237	1	1	0.0208290800555556
ENSGALG00000002710	15	0.0917869093138811	0.406445031281512	1	-0.0480036276666667
ENSGALG00000002714	18	0.0356258820028965	1	1	4.66816603155556
ENSGALG00000002719	0	0.152295327756996	0.112638030241914	1	5.50074581138889
ENSGALG00000002722	3	0.561809636917053	0.016767436667288	1	-1.02550471472222
ENSGALG00000002723	15	0.221286608915605	0.290913124851016	1	0.674907263444444
ENSGALG00000002725	NA	0	1	1	-2.94592428611111
ENSGALG00000002726	0	0.041503935870553	1	1	7.79034673516667
ENSGALG00000002728	6	0.163177692987729	0.290913124851016	1	2.22511553177778
ENSGALG00000002729	12	0.09481952448185	1	1	1.23390611916667
ENSGALG00000002734	0	0.258269713795631	1	1	4.14026815988889
ENSGALG00000002735	6	0.0884374530322913	1	1	2.66395174366667
ENSGALG00000002739	9	0.0997731608606755	0.846743110641925	1	4.48001913861111
ENSGALG00000002742	12	0.175680300069457	0.24383190731823	1	5.21658522938889
ENSGALG00000002744	12	0.109866361512809	1	1	3.38491964922222
ENSGALG00000002750	12	0.145883871778039	0.290913124851016	1	5.57315938205556
ENSGALG00000002759	12	0.108548136635321	0.554453060496184	1	4.29756592722222
ENSGALG00000002761	6	0.0575281044282181	1	1	5.24768331738889
ENSGALG00000002762	6	0.721204259481513	0.73932477895344	1	-1.72183750461111
ENSGALG00000002763	18	0.0387583699933005	1	1	1.8392337425
ENSGALG00000002764	0	0.0694510690345708	1	1	7.91357351561111
ENSGALG00000002765	15	0.0517134939487351	0.964628432882453	1	3.38466856983333
ENSGALG00000002766	NA	0	0.73932477895344	1	-2.72743610894444
ENSGALG00000002769	0	0.145284985921946	1	1	4.63425548722222
ENSGALG00000002771	18	0.528576493245926	1	1	0.920717465277778
ENSGALG00000002773	0	0.105600394787192	0.112638030241914	1	5.11287181177778
ENSGALG00000002774	9	0.143462471049669	0.0585688685142121	1	7.67429890727778
ENSGALG00000002775	NA	0	1	1	-2.289458501
ENSGALG00000002781	0	0.0218117601334827	1	1	1.20618239388889
ENSGALG00000002783	6	0.245569135199948	0.0127130592475718	1	4.81742027061111
ENSGALG00000002784	6	0.0874550844304313	1	1	1.09986472688889
ENSGALG00000002786	15	0.129731036656257	0.344914388186616	1	-0.357931706888889
ENSGALG00000002789	15	0.0270474145614994	0.964628432882453	1	9.55493884805556
ENSGALG00000002790	NA	0	1	1	-0.116901298833333
ENSGALG00000002792	NA	0	1	1	-2.9546312915
ENSGALG00000002797	0	0.168704986713356	0.167990559775219	1	4.94969787711111
ENSGALG00000002798	3	0.205283281269657	0.344914388186616	1	2.61265498066667
ENSGALG00000002800	3	0.180461542931145	0.203059090479362	1	1.04416410794444
ENSGALG00000002802	21	0.0330081587335854	1	1	6.07416322411111
ENSGALG00000002803	12	0.0142419228862457	1	1	5.06375719177778
ENSGALG00000002804	21	0.238753705758142	0.476101026819289	1	2.82785281927778
ENSGALG00000002813	21	0.139984215798217	0.24383190731823	1	7.99705181533333
ENSGALG00000002816	21	0.374485955191456	0.290913124851016	1	2.437893453
ENSGALG00000002818	12	0.124619371281001	1	1	2.24790600866667
ENSGALG00000002820	NA	0	1	1	2.36128897255556
ENSGALG00000002827	0	0.0285534789966517	1	1	4.38902935438889
ENSGALG00000002830	0	0.0644212378342078	0.476101026819289	1	4.47836169533333
ENSGALG00000002831	21	0.330054121540703	0.905685771762189	1	-2.20437890755556
ENSGALG00000002832	18	0.0117543788592342	1	1	2.17003511583333
ENSGALG00000002836	21	0.176509972497453	0.846743110641925	1	2.72010229816667
ENSGALG00000002837	0	0.0479533092132156	0.846743110641925	1	8.52153048816667
ENSGALG00000002840	21	0.858006623811377	0.036427871877469	1	-1.25702470605556
ENSGALG00000002841	6	0.0784409928963289	1	1	3.43618084894444
ENSGALG00000002843	0	0.370385711844709	0.0912543455137258	1	1.09013224477778
ENSGALG00000002845	18	0.46543508315355	0.476101026819289	1	1.08526213588889
ENSGALG00000002848	NA	0	1	1	-2.92672347977778
ENSGALG00000002849	12	0.143168067318099	1	1	3.31737419172222
ENSGALG00000002850	12	0.0542005415867863	1	1	3.64287649866667
ENSGALG00000002853	9	0.0194486198773591	0.846743110641925	1	5.27939794511111
ENSGALG00000002854	18	0.269742916239521	0.554453060496184	1	1.35935255555556
ENSGALG00000002855	NA	0	1	1	-2.94102203261111
ENSGALG00000002856	0	0.103407598852754	1	1	4.46360439361111
ENSGALG00000002860	12	0.0376528428355943	1	1	-2.50390791466667
ENSGALG00000002861	6	0.0791905267914934	1	1	2.76492837033333
ENSGALG00000002863	0	0.0902152647906378	1	1	2.43169180455556
ENSGALG00000002864	12	0.0420396760304264	1	1	3.50812011977778
ENSGALG00000002866	12	0.366842421684493	1	1	0.554031644888889
ENSGALG00000002868	0	0.107816229144445	1	1	8.32881764722222
ENSGALG00000002870	15	0.0660849587972938	0.73932477895344	1	1.83776242066667
ENSGALG00000002877	21	0.110235385162338	0.406445031281512	1	3.26269907927778
ENSGALG00000002878	12	0.0262710332360672	1	1	4.65771361533333
ENSGALG00000002880	6	0.047757483945117	1	1	4.21367328838889
ENSGALG00000002881	12	0.0795672815930148	1	1	5.50350505922222
ENSGALG00000002882	0	0.0682795714658304	1	1	2.75073498077778
ENSGALG00000002883	15	0.0740198583050941	0.406445031281512	1	6.11459505877778
ENSGALG00000002888	0	0.143974326379911	1	1	-2.2720756075
ENSGALG00000002891	0	0.191056860108599	0.112638030241914	1	5.51150675872222
ENSGALG00000002892	18	0.257527931912109	1	1	-0.211334395
ENSGALG00000002893	12	0.225356462757441	1	1	-0.592461422055556
ENSGALG00000002897	12	0.0560825646212238	1	1	2.87205057338889
ENSGALG00000002899	0	0.106086344376621	0.0585688685142121	1	5.74305860588889
ENSGALG00000002900	NA	0	1	1	-2.52223257188889
ENSGALG00000002904	18	0.0992444244166939	0.964628432882453	1	5.28869529377778
ENSGALG00000002906	0	0.103931479594468	0.203059090479362	1	6.27996747788889
ENSGALG00000002907	6	0.373232675066617	1	1	-1.50478949938889
ENSGALG00000002908	6	0.231036571627646	1	1	0.438649271111111
ENSGALG00000002911	6	0.0453328872708735	1	1	2.41901978783333
ENSGALG00000002913	15	0.149948736274426	0.406445031281512	1	2.48439249255556
ENSGALG00000002919	15	0.135328100431206	0.406445031281512	1	1.71710781211111
ENSGALG00000002921	0	0.0831029372980902	1	1	5.60238857383333
ENSGALG00000002922	0	0.0643792111194453	1	1	2.79973927794444
ENSGALG00000002925	0	0.253006353863268	0.290913124851016	1	2.72882942294444
ENSGALG00000002929	12	0.0553899400940228	0.964628432882453	1	6.33940457333333
ENSGALG00000002931	21	0.484397412616012	0.290913124851016	1	-2.48311104288889
ENSGALG00000002932	3	0.123338355423001	0.0733860190105824	1	7.62056540588889
ENSGALG00000002937	0	0.153356130410792	0.476101026819289	1	4.75611083566667
ENSGALG00000002942	15	0.0103952619965905	0.642033796040055	1	6.377040197
ENSGALG00000002943	0	0.278964889565894	0.24383190731823	1	4.44063492322222
ENSGALG00000002944	18	0.235444134188099	1	1	-1.02341468127778
ENSGALG00000002945	6	0.223164369510366	1	1	0.00741727005555554
ENSGALG00000002952	6	0.0999258299877045	0.203059090479362	1	3.83758801738889
ENSGALG00000002954	12	0.0939992155618501	1	1	4.24869761066667
ENSGALG00000002955	18	0.525975455752107	0.112638030241914	1	-2.41506689827778
ENSGALG00000002957	12	3.05311331771918e-16	1	1	-2.64419742377778
ENSGALG00000002958	6	0.12869286937441	1	1	1.29102966605556
ENSGALG00000002959	0	0.0252784900747322	1	1	3.61461678533333
ENSGALG00000002960	6	0.132347256086222	1	1	-2.27873195133333
ENSGALG00000002963	0	0.1361728611037	1	1	2.63192900177778
ENSGALG00000002964	3	0.197033106712979	0.290913124851016	1	6.52748899794444
ENSGALG00000002967	12	0.263689672070631	0.290913124851016	1	4.03999851822222
ENSGALG00000002968	0	0.0231991580853929	1	1	1.02347867861111
ENSGALG00000002969	12	0.124592568928791	0.344914388186616	1	4.25244034194444
ENSGALG00000002971	6	0.131860234169359	1	1	5.02002052505556
ENSGALG00000002973	18	0.0775933451068481	1	1	4.79275401911111
ENSGALG00000002974	12	0.114948783072916	0.846743110641925	1	7.98586411916667
ENSGALG00000002980	12	0.240035295079743	1	1	0.800042928555556
ENSGALG00000002981	9	0.128152140929749	0.476101026819289	1	3.70909197488889
ENSGALG00000002982	21	0.531050125654125	0.036427871877469	1	-1.91525236938889
ENSGALG00000002984	9	0.0466714450038539	0.73932477895344	1	3.13699377522222
ENSGALG00000002985	15	0.198465003071406	0.167990559775219	1	3.90039749122222
ENSGALG00000002987	6	0.134716011123742	1	1	-2.47464461205556
ENSGALG00000002988	3	0.167865315088366	1	1	4.43398318622222
ENSGALG00000002990	12	0.048533054749402	1	1	6.22147002577778
ENSGALG00000002992	6	0.24011398050814	1	1	1.36939092533333
ENSGALG00000002993	12	0.149614712466022	0.036427871877469	1	7.04368839383333
ENSGALG00000003003	NA	0	1	1	-2.919948837
ENSGALG00000003005	0	0.433619927404019	0.406445031281512	1	0.22269283
ENSGALG00000003010	3	0.16101482340326	0.167990559775219	1	4.007236828
ENSGALG00000003011	18	0.356369088912075	0.905685771762189	1	-1.58421865461111
ENSGALG00000003013	12	0.188527676684564	1	1	-0.134282340833333
ENSGALG00000003014	21	0.524181122620595	0.344914388186616	1	-0.484007579833333
ENSGALG00000003015	0	0.20470383908228	1	1	2.06237743527778
ENSGALG00000003016	0	0.360957168409144	1	1	-2.49406792655556
ENSGALG00000003021	12	0.213840044598736	0.167990559775219	1	3.21909476188889
ENSGALG00000003022	21	0.268754522380778	0.964628432882453	1	0.0447290843888889
ENSGALG00000003024	3	0.162860530140523	0.642033796040055	1	5.53574370877778
ENSGALG00000003025	12	0.336771698187372	1	1	0.0072047095
ENSGALG00000003026	12	0.227118637909982	1	1	7.0672848705
ENSGALG00000003029	0	0.172866193624796	0.964628432882453	1	2.50143994261111
ENSGALG00000003031	9	0.247451018934351	0.0463778276454903	1	2.59463447872222
ENSGALG00000003033	21	0.184505730564591	0.964628432882453	1	3.24073590016667
ENSGALG00000003034	0	0.335334817963574	1	1	1.48546379538889
ENSGALG00000003035	NA	0	1	1	-2.69987837016667
ENSGALG00000003039	6	0.106956162438566	0.476101026819289	1	1.89072119122222
ENSGALG00000003042	6	0.0159250282978535	1	1	4.13354926572222
ENSGALG00000003045	6	0.468514614326121	0.406445031281512	1	0.808349181166667
ENSGALG00000003046	12	0.141763725143169	0.344914388186616	1	6.42859450411111
ENSGALG00000003047	18	0.166305689789413	1	1	4.33866397238889
ENSGALG00000003052	12	0.159503941272832	0.344914388186616	1	4.58884117088889
ENSGALG00000003053	0	0.0178792730976009	1	1	6.34223048094444
ENSGALG00000003058	18	0.0997985017999464	1	1	-1.93793063183333
ENSGALG00000003059	3	0.220247767760996	0.406445031281512	1	8.1003369445
ENSGALG00000003063	0	0.330655886912385	0.112638030241914	1	1.23415897083333
ENSGALG00000003065	6	0.226545919424209	1	1	5.4649198105
ENSGALG00000003067	12	0.220218661654892	0.0463778276454903	1	3.97394491538889
ENSGALG00000003068	0	0.0372999548324821	1	1	3.393197684
ENSGALG00000003071	3	0.123096905680836	0.642033796040055	1	3.12119144894444
ENSGALG00000003072	21	0.265701600166714	0.138038378723097	1	3.55039947616667
ENSGALG00000003073	12	0.374836483225686	0.290913124851016	1	1.50506050605556
ENSGALG00000003074	0	0.14888869800306	1	1	2.20360024972222
ENSGALG00000003075	NA	0	0.267372516084623	1	-2.73116855311111
ENSGALG00000003076	NA	0	1	1	-2.66216474727778
ENSGALG00000003078	6	0.0326117930325947	1	1	5.3549792695
ENSGALG00000003079	6	0.107243398759026	1	1	4.90223554461111
ENSGALG00000003081	6	0.0549658386598703	1	1	2.92004166466667
ENSGALG00000003082	6	0.136233428688596	1	1	2.64572941688889
ENSGALG00000003084	NA	0	1	1	-0.181114670333333
ENSGALG00000003085	18	0.0776392398724806	1	1	1.745942636
ENSGALG00000003086	21	0.104717160788288	0.554453060496184	1	4.52789922277778
ENSGALG00000003091	9	0.0441601635789743	1	1	4.75483371811111
ENSGALG00000003092	21	0.0970191169498934	0.554453060496184	1	4.73196929827778
ENSGALG00000003096	6	0.291540408372373	1	1	-0.205312904666667
ENSGALG00000003099	12	0.193103952801687	1	1	-0.673859665222222
ENSGALG00000003101	6	0.0465657502177356	1	1	5.32747678144444
ENSGALG00000003103	0	0.119201448412872	1	1	-1.64517811794444
ENSGALG00000003105	6	0.551217789512574	0.167990559775219	1	0.178263671888889
ENSGALG00000003106	0	0.195737318687212	1	1	2.53267788372222
ENSGALG00000003107	6	0.124570309737649	1	1	2.92064063905556
ENSGALG00000003108	0	0.115807641686859	1	1	3.81067002827778
ENSGALG00000003111	21	0.176270948131548	0.554453060496184	1	2.18104950933333
ENSGALG00000003113	6	0.242166632828295	0.476101026819289	1	3.619860678
ENSGALG00000003114	6	0.633434373233417	0.0733860190105824	1	1.27410658094444
ENSGALG00000003118	NA	0	1	1	-2.80504195838889
ENSGALG00000003120	9	0.161110926285892	0.476101026819289	1	7.19260849288889
ENSGALG00000003122	3	0.158770338493447	0.138038378723097	1	1.99096609905556
ENSGALG00000003123	0	0.0480493901755362	1	1	5.00459039266667
ENSGALG00000003124	21	0.079242017953746	1	1	1.98019196972222
ENSGALG00000003126	18	0.0397029607082689	1	1	1.40212781838889
ENSGALG00000003128	12	0.0609526932801814	1	1	2.40410366805556
ENSGALG00000003129	0	0.177585231949391	1	1	1.28729041333333
ENSGALG00000003130	3	0.143774182987476	0.021909973131642	1	3.933662863
ENSGALG00000003131	12	0.181612286208751	1	1	0.412454584166667
ENSGALG00000003135	15	0.0979594126982727	0.0127130592475718	1	8.56494607044444
ENSGALG00000003136	18	0.394880455016222	0.515277043657737	1	-2.14604984866667
ENSGALG00000003138	NA	0	1	1	-2.94102203261111
ENSGALG00000003142	9	0.225701271358471	0.642033796040055	1	-2.62578131894444
ENSGALG00000003143	12	0.0714953951723775	1	1	4.87435641411111
ENSGALG00000003144	12	0.0647130394128239	1	1	2.07421135055556
ENSGALG00000003146	3	0.123383662582899	0.0283739264332168	1	6.54976463633333
ENSGALG00000003147	12	0.0483909259328304	1	1	5.30682962061111
ENSGALG00000003148	18	0.189852117914541	1	1	-1.90560976594444
ENSGALG00000003149	18	0.143363405036072	1	1	1.97314274472222
ENSGALG00000003153	6	0.0489563640471831	1	1	5.67220803961111
ENSGALG00000003154	15	0.16042188095644	0.642033796040055	1	2.27594852811111
ENSGALG00000003155	6	0.1988159470612	1	1	0.888781331833333
ENSGALG00000003160	12	0.174629635382359	1	1	0.147906999611111
ENSGALG00000003161	18	0.0912919564873609	0.73932477895344	1	3.8475692755
ENSGALG00000003162	18	0.110012544879664	1	1	-1.33542229144444
ENSGALG00000003163	6	0.177062571673979	1	1	1.63700286422222
ENSGALG00000003164	9	0.242340710850561	0.642033796040055	1	1.1671837755
ENSGALG00000003165	9	0.0913023608565391	0.0733860190105824	1	5.22667933722222
ENSGALG00000003168	0	0.100174295996905	1	1	0.541715475055556
ENSGALG00000003169	9	0.0861703445945671	0.793033944797682	1	-1.25212843533333
ENSGALG00000003172	12	0.136087228351178	1	1	3.14411035194444
ENSGALG00000003174	6	0.0962778314553309	1	1	2.24729946694444
ENSGALG00000003175	15	0.16627519280427	0.24383190731823	1	-0.119350983388889
ENSGALG00000003176	9	0.373230408789383	0.690679287496748	1	-2.64508412072222
ENSGALG00000003179	NA	0	1	1	-2.95825633483333
ENSGALG00000003181	18	0.034043364298679	1	1	2.71109725777778
ENSGALG00000003183	6	0.0642392587775467	1	1	4.32887959466667
ENSGALG00000003185	0	0.260526879604906	0.24383190731823	1	2.32054390833333
ENSGALG00000003189	6	0.109174647739142	1	1	5.79158105883333
ENSGALG00000003193	21	0.488029584684409	0.344914388186616	1	2.78828356883333
ENSGALG00000003194	0	0.0819279708402577	0.73932477895344	1	4.83119324077778
ENSGALG00000003196	21	0.0720134606679244	1	1	0.560168966111111
ENSGALG00000003197	0	0.0659923981660831	0.846743110641925	1	7.57236473122222
ENSGALG00000003199	NA	0	1	1	4.26678893405556
ENSGALG00000003201	6	0.16290165476381	0.476101026819289	1	2.59766115116667
ENSGALG00000003203	0	0.440582524328543	0.476101026819289	1	-0.284919601555556
ENSGALG00000003204	3	0.270903945622696	0.24383190731823	1	2.96154325911111
ENSGALG00000003205	0	0.109077890075632	1	1	5.92355050405556
ENSGALG00000003206	NA	0	1	1	-2.76223536977778
ENSGALG00000003208	9	0.122821878796391	0.476101026819289	1	6.69883505038889
ENSGALG00000003211	3	0.119180971130819	1	1	3.79181919488889
ENSGALG00000003212	15	0.2056263967035	0.24383190731823	1	-0.438125840555556
ENSGALG00000003213	6	0.290424539777992	1	1	-0.652898060333333
ENSGALG00000003217	12	0.19727890180309	1	1	0.0975762563333333
ENSGALG00000003219	9	0.180038083903503	0.344914388186616	1	3.1990090615
ENSGALG00000003220	6	0.076805518551055	0.476101026819289	1	5.23388159605556
ENSGALG00000003221	0	0.044922552145091	1	1	3.95137495961111
ENSGALG00000003226	3	0.236421251991778	0.905685771762189	1	-2.00990010933333
ENSGALG00000003227	9	0.071938630032145	0.554453060496184	1	5.87070669566667
ENSGALG00000003228	6	0.0647282948880749	1	1	3.99972163972222
ENSGALG00000003233	9	0.0219335647566194	0.964628432882453	1	2.49656875011111
ENSGALG00000003235	12	0.0481456586979306	0.406445031281512	1	6.0238358265
ENSGALG00000003238	6	0.14080466684668	0.24383190731823	1	5.29119189788889
ENSGALG00000003241	NA	0	1	1	-2.83186669394444
ENSGALG00000003242	0	0.254944210579478	1	1	-1.99306506211111
ENSGALG00000003243	0	0.264086329629945	1	1	2.55052134833333
ENSGALG00000003245	0	0.28163538987114	0.112638030241914	1	3.95097851766667
ENSGALG00000003247	6	0.0839034023269366	1	1	2.89452391955556
ENSGALG00000003248	6	0.0442484069697328	1	1	6.17922682927778
ENSGALG00000003249	12	0.225706025237361	0.476101026819289	1	2.4444542
ENSGALG00000003250	3	0.216604834234496	0.344914388186616	1	3.05770833427778
ENSGALG00000003254	12	0.100646769368521	1	1	2.92328458627778
ENSGALG00000003256	3	0.316560023472532	0.554453060496184	1	6.48599112294444
ENSGALG00000003258	12	0.165857975584963	1	1	2.14859602455556
ENSGALG00000003259	0	0.184907637331095	0.203059090479362	1	3.37056184377778
ENSGALG00000003260	0	0.0809765839452387	1	1	4.30162211905556
ENSGALG00000003261	0	0.270036132208475	0.167990559775219	1	2.77627767066667
ENSGALG00000003265	6	0.0916922335495106	1	1	5.49325926088889
ENSGALG00000003267	0	0.262044644182413	0.24383190731823	1	3.07697409805556
ENSGALG00000003272	3	0.065942792680839	0.642033796040055	1	4.671706752
ENSGALG00000003273	15	0.0539607143011315	0.73932477895344	1	3.22710619477778
ENSGALG00000003281	0	0.161989850822518	1	1	2.48099608372222
ENSGALG00000003282	3	0.0712430996496267	1	1	1.06774576261111
ENSGALG00000003283	6	0.235744283162266	1	1	-1.16183179138889
ENSGALG00000003284	0	0.128023993912339	1	1	2.33623134577778
ENSGALG00000003285	0	0.222941706004387	0.476101026819289	1	-0.0632444291666666
ENSGALG00000003286	18	0.217452019045812	0.73932477895344	1	4.70104981888889
ENSGALG00000003287	18	0.23178058726149	0.167990559775219	1	0.483133606333333
ENSGALG00000003288	6	0.0736350069541528	1	1	3.63360679444444
ENSGALG00000003293	6	0.0810940281944093	1	1	3.31119232877778
ENSGALG00000003294	18	0.085292312780252	1	1	3.80652514544444
ENSGALG00000003295	9	0.239133009502833	0.344914388186616	1	-0.517697461777778
ENSGALG00000003297	0	0.320178682907118	0.0283739264332168	1	3.09023985077778
ENSGALG00000003298	15	0.147048758428706	0.476101026819289	1	3.35915885561111
ENSGALG00000003299	6	0.0662979519109325	0.73932477895344	1	5.90397537394444
ENSGALG00000003301	NA	0	1	1	-2.95101637361111
ENSGALG00000003304	6	0.0805207788482221	1	1	2.76598424188889
ENSGALG00000003307	0	0.0563813656730898	1	1	5.77264949816667
ENSGALG00000003308	6	0.0732744943953957	1	1	3.25425285605556
ENSGALG00000003310	NA	0	1	1	-2.91894457055556
ENSGALG00000003313	6	0.454302012152887	0.73932477895344	1	-0.705484061722222
ENSGALG00000003314	18	0.144513300846201	0.964628432882453	1	5.28875726194444
ENSGALG00000003318	0	0.152677112739382	1	1	2.58657138727778
ENSGALG00000003319	18	0.287581473421554	0.290913124851016	1	-1.11162490627778
ENSGALG00000003321	0	0.0878655602704634	1	1	1.129053337
ENSGALG00000003322	6	0.261873524871696	0.846743110641925	1	2.05621889488889
ENSGALG00000003323	12	0.470991709613004	0.554453060496184	1	-0.483585047277778
ENSGALG00000003324	0	0.265533857467654	0.846743110641925	1	0.124940617888889
ENSGALG00000003325	15	0.0235960429795373	0.554453060496184	1	5.93452244216667
ENSGALG00000003326	0	0.179712079393105	0.964628432882453	1	1.702470471
ENSGALG00000003329	12	0.0858665271504189	1	1	3.13817651611111
ENSGALG00000003331	0	0.118464534075655	0.138038378723097	1	4.72538300922222
ENSGALG00000003333	6	0.25745977070749	1	1	3.41466001561111
ENSGALG00000003336	15	0.503953809532182	0.406445031281512	1	-2.11334735133333
ENSGALG00000003337	21	0.165158007400286	0.406445031281512	1	6.46176991627778
ENSGALG00000003339	0	0.241000514927945	0.846743110641925	1	2.24084718111111
ENSGALG00000003340	12	0.0687193529928552	1	1	0.262316500777778
ENSGALG00000003344	0	0.265353859017085	0.24383190731823	1	6.18389861866667
ENSGALG00000003345	6	0.166583756879464	1	1	2.2379755795
ENSGALG00000003348	6	0.0629591471323415	1	1	5.22348989522222
ENSGALG00000003349	6	0.485413000564122	1	1	-2.0754487335
ENSGALG00000003353	12	0.0783154952312498	1	1	4.94695617294444
ENSGALG00000003354	9	0.420909168061677	0.73932477895344	1	-1.76249839288889
ENSGALG00000003355	0	0.134356515914866	0.406445031281512	1	2.79166904083333
ENSGALG00000003356	6	0.0571603823854954	1	1	3.39624547355556
ENSGALG00000003357	9	0.585649306113426	0.0912543455137258	1	0.0683723090555556
ENSGALG00000003358	0	0.174928056541106	0.0463778276454903	1	3.343992356
ENSGALG00000003359	6	0.0620420805488303	1	1	6.45025429577778
ENSGALG00000003360	15	0.261679432545541	0.554453060496184	1	-0.316939941888889
ENSGALG00000003361	12	0.754512064789898	0.138038378723097	1	-2.23051687261111
ENSGALG00000003362	0	0.205637477066761	1	1	2.74686040255556
ENSGALG00000003365	6	0.111546911794063	1	1	1.41137045222222
ENSGALG00000003369	0	0.303729174594551	0.0912543455137258	1	3.82047924405556
ENSGALG00000003370	18	0.107244369793413	1	1	4.87203367238889
ENSGALG00000003373	15	0.122630053984907	0.73932477895344	1	3.06409547088889
ENSGALG00000003374	NA	0	1	1	-2.57052184983333
ENSGALG00000003377	0	0.11256356765019	1	1	-0.840512809222222
ENSGALG00000003378	12	0.115302404168983	0.642033796040055	1	3.63684563722222
ENSGALG00000003381	15	0.0608255335606141	1	1	5.98533914533333
ENSGALG00000003383	6	0.159955432488153	1	1	3.07431035
ENSGALG00000003385	6	0.160559470324254	0.73932477895344	1	4.26444270383333
ENSGALG00000003387	18	0.088193351462921	0.138038378723097	1	3.4509527855
ENSGALG00000003391	9	0.112130357973589	0.642033796040055	1	3.706580815
ENSGALG00000003392	18	0.0206952463041636	1	1	6.84795937766667
ENSGALG00000003396	12	0.167949502868181	1	1	1.65856803333333
ENSGALG00000003397	0	0.106792583007457	1	1	4.82717092588889
ENSGALG00000003398	18	0.0702314585947925	0.476101026819289	1	4.14779280794444
ENSGALG00000003400	18	0.0371651926543557	1	1	4.01943730161111
ENSGALG00000003403	15	0.220212744585347	0.0912543455137258	1	2.05435096044444
ENSGALG00000003405	9	0.0487568823299187	0.642033796040055	1	3.54639853577778
ENSGALG00000003408	15	0.336160461297132	0.036427871877469	1	0.678087044555556
ENSGALG00000003409	9	0.107198441616985	0.846743110641925	1	3.41279153755556
ENSGALG00000003412	6	0.332905743182085	1	1	-2.1943296115
ENSGALG00000003416	NA	0	1	1	-2.96470401577778
ENSGALG00000003419	6	0.119044912118857	1	1	2.37667895261111
ENSGALG00000003420	21	0.438991593998173	0.476101026819289	1	1.13626552505556
ENSGALG00000003425	9	0.483436909523593	0.153014469249158	1	-2.19607278416667
ENSGALG00000003426	0	0.120627982250247	1	1	-1.65422502361111
ENSGALG00000003427	6	0.0747997832961614	1	1	3.6655001775
ENSGALG00000003428	21	0.308253709587175	0.554453060496184	1	-0.3848473585
ENSGALG00000003429	12	0.0410986767107994	1	1	2.47947167094444
ENSGALG00000003430	12	0.158146473383202	0.24383190731823	1	2.76563828205556
ENSGALG00000003432	12	0.101860680262658	1	1	-2.56820348444444
ENSGALG00000003433	6	0.244743861683238	0.554453060496184	1	0.0230235083333333
ENSGALG00000003434	9	0.151819057398742	0.406445031281512	1	3.770543954
ENSGALG00000003435	0	0.513629446659462	0.476101026819289	1	-2.16590817511111
ENSGALG00000003438	3	0.362671443794773	0.0733860190105824	1	2.44005592383333
ENSGALG00000003439	0	0.0788617967380072	1	1	3.10232139427778
ENSGALG00000003441	18	0.102891600230328	1	1	2.21532069972222
ENSGALG00000003443	9	0.309204466450052	0.59824342826812	1	-1.707627632
ENSGALG00000003445	0	0.278958716877248	0.0733860190105824	1	6.04402412977778
ENSGALG00000003446	12	0.0536989313499207	1	1	2.52411034855556
ENSGALG00000003447	12	0.474437292465301	0.0823201822621541	1	-2.36337340222222
ENSGALG00000003454	0	0.029556899581601	1	1	7.03099162016667
ENSGALG00000003456	NA	0	1	1	-2.95617663038889
ENSGALG00000003457	18	0.000445126723961575	0.964628432882453	1	7.6020599215
ENSGALG00000003458	12	0.190916591866746	0.203059090479362	1	4.05796875005556
ENSGALG00000003461	3	0.176797192200903	0.964628432882453	1	1.73179370433333
ENSGALG00000003464	12	0.219324242640922	1	1	2.188766753
ENSGALG00000003466	6	0.434250690871244	1	1	0.904163869944444
ENSGALG00000003467	9	0.173429685250957	0.554453060496184	1	2.05715778927778
ENSGALG00000003470	18	0.149189646891774	0.406445031281512	1	1.36122142838889
ENSGALG00000003472	6	0.19757054587367	1	1	-0.403559024944444
ENSGALG00000003473	18	0.151204354447837	0.846743110641925	1	0.120551562333333
ENSGALG00000003474	9	0.0825440977274429	0.642033796040055	1	3.37346081405556
ENSGALG00000003475	18	0.0868263180095324	1	1	2.84402457594444
ENSGALG00000003476	6	0.110721364627028	1	1	2.09415115633333
ENSGALG00000003478	NA	0	1	1	-2.962002371
ENSGALG00000003483	0	0.283245284982158	0.0733860190105824	1	4.91815987022222
ENSGALG00000003484	0	0.486234372619168	0.554453060496184	1	-0.541849927666667
ENSGALG00000003485	0	0.206830740442887	0.24383190731823	1	4.4593312685
ENSGALG00000003487	18	0.11729340102046	0.476101026819289	1	3.87637931172222
ENSGALG00000003492	0	0.268068446015924	0.554453060496184	1	1.81455507138889
ENSGALG00000003495	0	0.106699745013611	0.138038378723097	1	5.24469124555556
ENSGALG00000003496	12	0.0111198191124768	1	1	2.23423780038889
ENSGALG00000003498	21	0.139306870787897	0.73932477895344	1	2.70442126161111
ENSGALG00000003499	0	0.0595005805621037	1	1	3.39603022255556
ENSGALG00000003500	21	0.694217001675869	0.185524825127291	1	-1.48093318211111
ENSGALG00000003503	0	0.11388234389419	1	1	0.372434125222222
ENSGALG00000003505	12	0.0518842934704105	1	1	4.37750836855556
ENSGALG00000003507	18	0.26996727591789	0.344914388186616	1	0.0590835855
ENSGALG00000003509	18	0.137658470707439	1	1	-2.31221303044444
ENSGALG00000003510	0	0.160599485143448	1	1	3.45585087311111
ENSGALG00000003512	0	0.576332142956053	1	1	-2.3612561235
ENSGALG00000003517	18	0.11258102010621	0.476101026819289	1	2.0865145135
ENSGALG00000003518	21	0.21319602305614	0.846743110641925	1	2.44346933916667
ENSGALG00000003520	21	0.150108857246269	0.138038378723097	1	2.63199063911111
ENSGALG00000003521	6	0.145908956037548	0.476101026819289	1	6.03891583188889
ENSGALG00000003522	6	0.0825994645419626	1	1	5.3340609515
ENSGALG00000003523	18	0.0713774667318382	1	1	3.33745650455556
ENSGALG00000003526	18	0.00114277648227897	1	1	2.48301239211111
ENSGALG00000003527	9	0.0322719758983329	1	1	2.05875484861111
ENSGALG00000003529	0	0.265001764211004	1	1	2.210058105
ENSGALG00000003532	12	0.0319271508570699	1	1	7.58710022611111
ENSGALG00000003533	9	0.173930694800611	0.964628432882453	1	2.03289667255556
ENSGALG00000003536	6	0.205702807369382	1	1	-1.72328857155556
ENSGALG00000003537	18	0.394880455016222	0.846743110641925	1	-2.39683365016667
ENSGALG00000003539	9	0.133220780801914	0.406445031281512	1	2.32190010216667
ENSGALG00000003540	6	0.0805929838197459	0.964628432882453	1	3.38249643794444
ENSGALG00000003545	18	0.415529783927336	1	1	-1.04521902461111
ENSGALG00000003547	12	0.102768530769936	0.964628432882453	1	3.93629711177778
ENSGALG00000003548	3	0.0558818733978105	1	1	1.56716222916667
ENSGALG00000003549	0	0.295595419158988	0.24383190731823	1	2.09628495561111
ENSGALG00000003550	0	0.456133984048032	0.0524733480798512	1	-1.42173886911111
ENSGALG00000003553	21	0.708570704355638	0.441273029050401	1	-1.84387223216667
ENSGALG00000003554	0	0.334672248303001	0.344914388186616	1	2.00482731722222
ENSGALG00000003558	18	0.126619941474411	1	1	-0.160202681722222
ENSGALG00000003559	9	0.303954380856515	0.344914388186616	1	1.10394923811111
ENSGALG00000003560	18	0.262125162608363	0.554453060496184	1	1.17173190794444
ENSGALG00000003562	12	0.106653543893965	1	1	7.11880853188889
ENSGALG00000003563	6	0.10741489584154	1	1	4.01574485888889
ENSGALG00000003566	12	0.300878639776291	0.167990559775219	1	1.97182725405556
ENSGALG00000003567	18	0.324681649375148	1	1	-1.16774556888889
ENSGALG00000003568	15	0.28387509756754	0.846743110641925	1	2.44487924044444
ENSGALG00000003569	6	0.0507313721271417	1	1	2.43899276527778
ENSGALG00000003570	12	0.0104148732496134	1	1	2.87590673738889
ENSGALG00000003572	6	0.0695224208817634	1	1	3.86955337105556
ENSGALG00000003573	0	0.109821749792431	1	1	1.19441598983333
ENSGALG00000003574	6	0.0284230086031345	1	1	3.77701007433333
ENSGALG00000003575	12	0.239166864891632	1	1	1.47938173172222
ENSGALG00000003578	9	0.191504579793126	0.0912543455137258	1	4.79807625261111
ENSGALG00000003580	12	0.231863699885444	1	1	4.33368230766667
ENSGALG00000003582	9	0.160898609519891	0.846743110641925	1	9.49074874366667
ENSGALG00000003584	21	0.163602518499226	0.642033796040055	1	2.21678000983333
ENSGALG00000003588	NA	0	0.964628432882453	1	-2.82541805383333
ENSGALG00000003589	0	0.171858084214781	0.642033796040055	1	5.64039147572222
ENSGALG00000003590	0	0.208601121392847	1	1	0.884271224055556
ENSGALG00000003594	21	0.290478707516188	1	1	-1.782731627
ENSGALG00000003595	NA	0	1	1	-2.92356375488889
ENSGALG00000003596	12	0.0529552521221281	1	1	4.22833709983333
ENSGALG00000003597	6	0.137229454350828	1	1	4.14774520616667
ENSGALG00000003601	3	0.128248022664736	0.73932477895344	1	6.97290526455556
ENSGALG00000003602	21	0.160991795410271	0.476101026819289	1	2.63170335822222
ENSGALG00000003604	0	0.292443391686899	1	1	-1.56356911161111
ENSGALG00000003605	18	0.0952364296902896	1	1	5.80149399655556
ENSGALG00000003614	3	0.213575428624206	0.846743110641925	1	3.28585032444444
ENSGALG00000003624	6	0.17972620597238	1	1	-2.23362370333333
ENSGALG00000003625	0	0.213988155008347	0.138038378723097	1	6.20216395288889
ENSGALG00000003628	12	0.0969531651004113	0.846743110641925	1	6.32564676044444
ENSGALG00000003631	12	0.170901988872482	0.203059090479362	1	4.21578783738889
ENSGALG00000003634	12	0.118437690357697	0.344914388186616	1	6.14537822022222
ENSGALG00000003636	12	1.66533453693773e-16	1	1	-2.53744522033333
ENSGALG00000003641	15	0.079734953051067	0.642033796040055	1	6.18764092133333
ENSGALG00000003642	9	0.122573134363895	0.642033796040055	1	6.26468727211111
ENSGALG00000003644	6	0.0486047801257515	1	1	-0.0363362335555556
ENSGALG00000003645	12	0.41698650468353	0.167990559775219	1	0.519501289944444
ENSGALG00000003648	3	0.0796954148218429	0.138038378723097	1	7.01484705555556
ENSGALG00000003650	12	0.233111971219398	0.344914388186616	1	3.54976655044444
ENSGALG00000003651	3	0.192500924360517	0.73932477895344	1	4.06519488822222
ENSGALG00000003652	6	0.201752375024054	1	1	3.97928294211111
ENSGALG00000003655	12	0.183666952369019	1	1	2.95321754355556
ENSGALG00000003657	12	0.179261483021415	1	1	-1.71879596322222
ENSGALG00000003658	18	0.297931794186007	0.344914388186616	1	2.95233270594444
ENSGALG00000003660	NA	0	1	1	-2.91071576327778
ENSGALG00000003661	18	0.0516712718957236	1	1	5.03718115872222
ENSGALG00000003663	9	0.18137489260786	0.554453060496184	1	3.15176379811111
ENSGALG00000003665	0	0.197042884762326	1	1	2.584429782
ENSGALG00000003670	6	0.177906389596357	0.0585688685142121	1	6.28438946833333
ENSGALG00000003672	15	0.101715011669539	0.344914388186616	1	4.70746326188889
ENSGALG00000003674	12	0.139959925089293	1	1	1.01132759811111
ENSGALG00000003675	12	0.0565539310171741	0.846743110641925	1	6.45090203155556
ENSGALG00000003677	6	0.172408316351357	1	1	-0.573374240333333
ENSGALG00000003681	9	0.108319425068268	0.138038378723097	1	7.98028802905556
ENSGALG00000003682	6	0.0696259126767042	1	1	5.03623480644444
ENSGALG00000003683	3	0.245561448595684	0.290913124851016	1	4.17887296866667
ENSGALG00000003684	0	0.362722537563015	0.476101026819289	1	-2.4290349945
ENSGALG00000003687	3	0.571683222577318	0.554453060496184	1	-0.272707055277778
ENSGALG00000003688	12	0.259717899949753	0.964628432882453	1	1.27025193111111
ENSGALG00000003689	6	0.0282834796414204	1	1	-2.14679639511111
ENSGALG00000003690	0	0.153031053978045	1	1	0.103701886222222
ENSGALG00000003691	0	0.196462245089614	0.00954635105646621	1	2.32331470977778
ENSGALG00000003693	6	0.102966067413222	1	1	6.87212805322222
ENSGALG00000003695	21	0.2431038759967	0.846743110641925	1	-0.733605028333333
ENSGALG00000003696	0	0.246177695691022	0.203059090479362	1	2.52109552583333
ENSGALG00000003699	12	0.378403758094366	1	1	-0.323896323
ENSGALG00000003701	15	0.0464437944505246	1	1	3.94800798772222
ENSGALG00000003702	12	0.0693812998691305	0.642033796040055	1	5.34753406827778
ENSGALG00000003703	18	0.0743073871909851	1	1	2.73443412294444
ENSGALG00000003705	18	0.0422659606302314	1	1	5.99484323283333
ENSGALG00000003708	6	0.0734956521174834	1	1	3.78444360966667
ENSGALG00000003709	18	0.0286489704086937	0.73932477895344	1	5.03578018677778
ENSGALG00000003712	9	0.152473993841612	0.016767436667288	1	4.81754122855556
ENSGALG00000003713	NA	0	1	1	-2.94521961538889
ENSGALG00000003716	12	0.390513934170787	0.138038378723097	1	-0.7045027735
ENSGALG00000003717	6	0.0270988647115589	1	1	5.86632638533333
ENSGALG00000003720	3	0.502669530553163	0.406445031281512	1	0.104958559222222
ENSGALG00000003722	12	0.275465323176716	0.0585688685142121	1	3.216339068
ENSGALG00000003726	12	0.00549492538238697	1	1	-2.73721642111111
ENSGALG00000003727	21	0.282184089884098	0.344914388186616	1	-0.585624423611111
ENSGALG00000003731	12	0.414290214426207	0.375679709734064	1	-1.18126723116667
ENSGALG00000003732	6	0.176417545509424	1	1	3.91779855316667
ENSGALG00000003733	18	0.0619870411247502	1	1	4.26064503033333
ENSGALG00000003734	3	0.282759265035605	0.203059090479362	1	3.17041052361111
ENSGALG00000003738	21	0.0940610732630676	0.846743110641925	1	5.23807872316667
ENSGALG00000003741	6	0.222445951142001	0.964628432882453	1	2.82067342938889
ENSGALG00000003742	15	0.210383621622706	0.344914388186616	1	0.567058298222222
ENSGALG00000003743	6	0.0845608716262973	0.642033796040055	1	3.72174265333333
ENSGALG00000003744	NA	0	1	1	-2.30603355072222
ENSGALG00000003745	0	0.0278084299262468	1	1	-0.276056480666667
ENSGALG00000003747	15	0.358227040971021	0.138038378723097	1	1.922598924
ENSGALG00000003748	21	0.0636971306150116	0.964628432882453	1	5.18251489183333
ENSGALG00000003750	9	0.165556386587835	0.964628432882453	1	2.4097018515
ENSGALG00000003751	NA	0	1	1	-2.87564500983333
ENSGALG00000003753	18	0.177437619519731	1	1	1.67906201166667
ENSGALG00000003757	0	0.0962109663774416	1	1	3.33313668083333
ENSGALG00000003758	18	0.0961632131584113	1	1	1.80445979838889
ENSGALG00000003759	18	0.270574826483703	0.73932477895344	1	6.16915263733333
ENSGALG00000003765	NA	0	1	1	-2.93478538761111
ENSGALG00000003766	12	0.176099731593649	0.846743110641925	1	1.88537018677778
ENSGALG00000003767	18	0.184357893628528	0.0283739264332168	1	3.85735148583333
ENSGALG00000003770	21	0.0648977841408837	1	1	4.56047450666667
ENSGALG00000003771	21	0.0317877809943815	1	1	1.69374019555556
ENSGALG00000003774	18	0.146103637737204	0.642033796040055	1	-0.539918275055556
ENSGALG00000003775	18	0.0776444508959045	0.73932477895344	1	2.33219397822222
ENSGALG00000003777	6	0.0967314503549571	1	1	2.47729790288889
ENSGALG00000003778	6	0.152210168766018	1	1	5.278233959
ENSGALG00000003781	9	0.209892858934194	0.203059090479362	1	2.71997705138889
ENSGALG00000003786	12	0.00842077343680508	1	1	6.40073815027778
ENSGALG00000003788	18	0.302159763998406	0.964628432882453	1	1.97455352238889
ENSGALG00000003789	3	0.20642400289963	0.203059090479362	1	-1.10485351444444
ENSGALG00000003792	0	0.176986382686074	1	1	1.85338460866667
ENSGALG00000003793	18	0.0981704617985927	0.846743110641925	1	3.35550621816667
ENSGALG00000003794	12	0.0537098285725255	1	1	3.02257477761111
ENSGALG00000003795	3	0.101925315832866	0.0733860190105824	1	5.84829814077778
ENSGALG00000003798	12	0.0102548479139631	1	1	4.76979026483333
ENSGALG00000003799	0	0.112512910873939	1	1	1.73841188005556
ENSGALG00000003800	0	0.253389975732294	0.554453060496184	1	0.0883333334444444
ENSGALG00000003802	15	0.080694765300159	0.290913124851016	1	5.03154926872222
ENSGALG00000003803	6	0.0624717584038361	1	1	4.11688692438889
ENSGALG00000003805	18	0.0495279852800064	1	1	0.364626342277778
ENSGALG00000003806	0	0.0472083787599736	1	1	8.48655559127778
ENSGALG00000003807	9	0.0395376142173135	0.964628432882453	1	3.41254447122222
ENSGALG00000003812	6	0.0785974485801709	1	1	5.58249829266667
ENSGALG00000003815	0	0.207722496315942	1	1	5.11272145272222
ENSGALG00000003816	21	0.0690585137552473	1	1	4.98189217216667
ENSGALG00000003818	0	0.233365119159374	1	1	0.290489880166667
ENSGALG00000003819	12	0.145447712759054	1	1	3.0440459135
ENSGALG00000003820	6	0.052538680491312	0.554453060496184	1	6.56621798705556
ENSGALG00000003821	0	0.295254802463733	0.016767436667288	1	4.39545329688889
ENSGALG00000003824	6	0.157647394942167	1	1	3.55866531238889
ENSGALG00000003826	0	0.0222745599307791	1	1	3.60283153983333
ENSGALG00000003829	3	0.330051114569116	0.167990559775219	1	3.75655715
ENSGALG00000003832	3	0.295069480206209	0.112638030241914	1	4.29594681127778
ENSGALG00000003833	6	0.43921097370026	0.0585688685142121	1	3.30388300955556
ENSGALG00000003836	3	0.343567205779502	0.793033944797682	1	-2.26132002238889
ENSGALG00000003837	12	0.0595324067312184	1	1	2.62483305316667
ENSGALG00000003838	21	0.389989747428612	0.138038378723097	1	2.82533593477778
ENSGALG00000003839	6	0.315391099065368	1	1	-1.31718114361111
ENSGALG00000003841	6	0.264372890309875	1	1	3.51986156505556
ENSGALG00000003842	6	0.680331878861003	1	1	-1.62437651138889
ENSGALG00000003845	NA	0	1	1	-2.69361235577778
ENSGALG00000003849	0	0.153288679141382	1	1	0.736401993
ENSGALG00000003851	9	0.0962942084019366	0.112638030241914	1	2.04538857422222
ENSGALG00000003854	15	0.0773995057481445	0.642033796040055	1	4.18387175366667
ENSGALG00000003855	NA	0	1	1	-2.70554565238889
ENSGALG00000003857	NA	0	1	1	-2.89976485138889
ENSGALG00000003859	21	0.258188822194078	0.642033796040055	1	2.88688247855556
ENSGALG00000003860	18	3.05311331771918e-16	1	1	-2.56496811716667
ENSGALG00000003861	12	0.228089922613047	0.476101026819289	1	3.26319361761111
ENSGALG00000003862	12	0.168191902077975	0.203059090479362	1	4.35915123916667
ENSGALG00000003863	6	0.307736731975411	1	1	-0.129421668722222
ENSGALG00000003870	3	0.247539715580556	0.0585688685142121	1	4.13752842711111
ENSGALG00000003875	12	0.209721998071005	1	1	1.65181572461111
ENSGALG00000003876	0	0.175666878475643	1	1	-0.338270109333333
ENSGALG00000003878	6	0.0937673138825528	0.964628432882453	1	5.29245772888889
ENSGALG00000003879	0	0.1740812456125	0.476101026819289	1	2.15609118411111
ENSGALG00000003880	0	0.249921214803592	0.0912543455137258	1	3.13321658211111
ENSGALG00000003881	0	0.191965738925914	1	1	-2.44513428633333
ENSGALG00000003882	0	0.0737458066976773	0.73932477895344	1	6.448140428
ENSGALG00000003883	0	0.0600165744115585	1	1	4.83302523427778
ENSGALG00000003885	NA	0	1	1	-2.93082411188889
ENSGALG00000003886	0	0.285714836853899	1	1	-1.04478327511111
ENSGALG00000003891	NA	0	1	1	4.25628866144444
ENSGALG00000003893	12	0.0824532741040403	1	1	3.24522436177778
ENSGALG00000003899	9	0.483436909523593	0.290913124851016	1	-2.58479312422222
ENSGALG00000003901	3	0.0891061114125809	0.964628432882453	1	0.287870449888889
ENSGALG00000003904	9	0.440021064396942	0.690679287496748	1	-1.86543819527778
ENSGALG00000003906	18	0.0973380477408283	1	1	5.695697499
ENSGALG00000003907	12	0.131320834731894	1	1	3.57969135483333
ENSGALG00000003908	NA	0	1	1	-2.46895794277778
ENSGALG00000003909	6	0.115636633568684	1	1	3.91422440394444
ENSGALG00000003911	6	0.0717546967091156	1	1	4.785810068
ENSGALG00000003913	15	0.124817013459974	0.554453060496184	1	3.1926868585
ENSGALG00000003914	12	0.0104213446908747	1	1	-0.663897254055556
ENSGALG00000003916	0	0.17140639288824	1	1	2.95116686394444
ENSGALG00000003919	9	0.087536142909186	0.167990559775219	1	4.55328463133333
ENSGALG00000003920	0	0.113852103235256	1	1	2.48649116483333
ENSGALG00000003921	15	0.000208403106745025	0.846743110641925	1	6.44393209266667
ENSGALG00000003922	6	0.274664374663608	1	1	2.76754252672222
ENSGALG00000003923	0	0.121502244478311	1	1	2.88377187105556
ENSGALG00000003924	0	0.22789178634321	0.290913124851016	1	4.13980977833333
ENSGALG00000003925	NA	0	1	1	-2.733351309
ENSGALG00000003928	NA	0	1	1	-2.94445624638889
ENSGALG00000003929	3	0.128054685882175	1	1	4.04716805327778
ENSGALG00000003930	12	0.030283114332559	1	1	7.01726812677778
ENSGALG00000003932	0	0.17374259131534	0.642033796040055	1	3.29083129327778
ENSGALG00000003933	0	0.266181310953012	1	1	5.10189302933333
ENSGALG00000003935	15	0.329334877978724	0.846743110641925	1	-0.593888474055556
ENSGALG00000003936	12	0.0221908625295171	1	1	4.45086377088889
ENSGALG00000003937	15	0.0324888789589183	0.554453060496184	1	3.8841968085
ENSGALG00000003939	6	0.0708254399582511	1	1	1.896435022
ENSGALG00000003941	15	0.0761501864819401	0.846743110641925	1	3.5656528915
ENSGALG00000003942	18	0.0834989948773006	0.964628432882453	1	4.81425358905556
ENSGALG00000003944	NA	0	0.167990559775219	1	0.294846635555556
ENSGALG00000003947	21	0.0213521983549141	1	1	6.55794305116667
ENSGALG00000003948	18	0.0164933164060878	1	1	3.82668734594444
ENSGALG00000003950	18	0.0481321842478852	1	1	4.79007074805556
ENSGALG00000003952	NA	0	0.515277043657737	1	-2.76507225016667
ENSGALG00000003955	15	0.086374930385354	0.406445031281512	1	4.76438947533333
ENSGALG00000003958	12	0.228254324939672	0.24383190731823	1	2.61922828327778
ENSGALG00000003959	0	0.0600358328182976	1	1	4.85127893194444
ENSGALG00000003965	18	0.502551456095074	0.344914388186616	1	-2.67326560805556
ENSGALG00000003966	0	0.0599215007228469	1	1	7.66435625261111
ENSGALG00000003969	6	0.225088950119982	0.344914388186616	1	5.17379812822222
ENSGALG00000003972	15	0.469372885157553	0.476101026819289	1	-0.492729083555556
ENSGALG00000003973	12	0.270895500469632	1	1	-1.5071049345
ENSGALG00000003976	6	0.226446055617386	1	1	0.509658130222222
ENSGALG00000003977	3	0.280829369104314	0.406445031281512	1	4.34408411127778
ENSGALG00000003978	9	0.734527878700934	0.406445031281512	1	-0.518658443277778
ENSGALG00000003979	NA	0	1	1	-2.87255167616667
ENSGALG00000003980	6	0.35290497668013	1	1	0.603769965111111
ENSGALG00000003985	0	0.0628142286027406	0.846743110641925	1	3.87186131061111
ENSGALG00000003986	0	0.292478790336249	0.642033796040055	1	3.47238321761111
ENSGALG00000003987	NA	0	1	1	-2.94592428611111
ENSGALG00000003990	12	0.0709976828616434	1	1	4.27404862005556
ENSGALG00000003991	6	0.103127604896723	1	1	3.52495355772222
ENSGALG00000003995	3	0.322791991532017	0.138038378723097	1	0.549687339277778
ENSGALG00000003999	12	0.0412318539090749	1	1	6.11431879338889
ENSGALG00000004002	6	0.14980180196017	1	1	3.62691028444444
ENSGALG00000004003	15	0.0483507355743773	0.846743110641925	1	3.921587522
ENSGALG00000004004	21	0.0985513918888788	0.406445031281512	1	5.23415078033333
ENSGALG00000004005	6	0.0488032255780277	1	1	3.84375433633333
ENSGALG00000004009	0	0.231619393785437	1	1	-1.38320462066667
ENSGALG00000004017	6	0.774303340835244	0.905685771762189	1	-2.22044454966667
ENSGALG00000004019	0	0.213653700571913	1	1	1.00201250122222
ENSGALG00000004028	3	0.400375380398609	0.317913756518816	1	-2.17122277572222
ENSGALG00000004033	18	0.716297796140604	0.0414028497614796	1	-1.75791811344444
ENSGALG00000004034	18	0.013456723939251	1	1	5.98492150766667
ENSGALG00000004035	0	0.168329880354518	1	1	0.706323631666667
ENSGALG00000004037	12	0.121531076757315	1	1	-0.777917426388889
ENSGALG00000004038	18	0.0941357536386563	0.406445031281512	1	3.0835581305
ENSGALG00000004039	6	0.0649437570418167	0.554453060496184	1	6.28478250172222
ENSGALG00000004040	0	0.0344935162537565	1	1	4.17725003366667
ENSGALG00000004042	15	0.344339521240943	0.153014469249158	1	-1.56557952322222
ENSGALG00000004044	NA	0	1	1	-2.92592800305556
ENSGALG00000004045	18	0.198058170599064	1	1	3.11708414188889
ENSGALG00000004046	12	0.0794332291733205	1	1	3.23380493666667
ENSGALG00000004047	6	0.0930257996389462	1	1	3.29989623466667
ENSGALG00000004048	6	0.0725857564806171	1	1	3.96962750383333
ENSGALG00000004049	3	0.0946067097358975	0.016767436667288	1	8.0044912245
ENSGALG00000004052	18	0.163350033648634	0.036427871877469	1	3.39531060838889
ENSGALG00000004055	3	0.0363708882933411	0.0912543455137258	1	5.23735802755556
ENSGALG00000004057	NA	0	1	1	-2.87933998827778
ENSGALG00000004058	18	0.343516611582202	0.036427871877469	1	0.860649878333333
ENSGALG00000004059	18	0.0793427502644736	1	1	4.31510423488889
ENSGALG00000004063	3	0.209927796196368	0.73932477895344	1	5.90672654211111
ENSGALG00000004064	6	0.0818232357748189	1	1	3.41586633905556
ENSGALG00000004065	NA	0	1	1	-0.648717286111111
ENSGALG00000004066	NA	0	0.59824342826812	1	-2.20157197477778
ENSGALG00000004068	18	0.0586651448602871	1	1	4.44206422961111
ENSGALG00000004070	0	0.0859056586164666	1	1	1.63734529144444
ENSGALG00000004071	6	0.0335544328399536	1	1	7.11825340072222
ENSGALG00000004074	0	0.210766760361024	1	1	-2.13388956
ENSGALG00000004078	NA	0	1	1	-2.75943661805556
ENSGALG00000004079	12	0.148806213643482	0.964628432882453	1	4.30764659933333
ENSGALG00000004081	21	0.232657684987748	0.642033796040055	1	0.894739329444444
ENSGALG00000004082	15	0.0638810073694981	0.846743110641925	1	3.97378315244444
ENSGALG00000004083	6	0.123627535756777	1	1	4.89381560511111
ENSGALG00000004085	9	0.238372900825755	0.203059090479362	1	-0.536483207
ENSGALG00000004087	0	0.44089979465598	0.476101026819289	1	-0.671402238333333
ENSGALG00000004088	15	0.0279686534285723	0.203059090479362	1	5.67179742138889
ENSGALG00000004093	NA	0	1	1	-2.852091156
ENSGALG00000004096	15	0.337214434183306	0.0585688685142121	1	3.10545673533333
ENSGALG00000004097	12	0.343079677397408	0.0283739264332168	1	2.945995015
ENSGALG00000004098	18	0.0927404051548752	1	1	1.89577258833333
ENSGALG00000004101	NA	0	1	1	-2.7980936975
ENSGALG00000004102	0	0.0951385155536394	1	1	-2.68540515966667
ENSGALG00000004103	12	0.242872062175419	0.0912543455137258	1	5.94389985361111
ENSGALG00000004104	3	0.426726060374742	0.964628432882453	1	-0.796092390055556
ENSGALG00000004106	18	0.0625700259171015	1	1	5.04606535138889
ENSGALG00000004107	6	0.00724657312917023	1	1	7.11613008611111
ENSGALG00000004108	18	0.0577792250930503	0.964628432882453	1	3.82981580027778
ENSGALG00000004110	6	0.239666448206909	0.0585688685142121	1	2.71026856605556
ENSGALG00000004111	0	0.362722537563015	0.554453060496184	1	-2.21713335822222
ENSGALG00000004112	0	0.239309800870595	0.021909973131642	1	1.3876857845
ENSGALG00000004113	0	0.308812676613819	1	1	-1.15016139916667
ENSGALG00000004115	3	0.144314733594781	0.554453060496184	1	7.47473675288889
ENSGALG00000004116	6	0.261025117472755	1	1	-2.12973627355556
ENSGALG00000004121	6	0.0953235399424314	1	1	2.78099927422222
ENSGALG00000004122	12	0.0537384713469113	1	1	6.11197274438889
ENSGALG00000004123	12	0.259863079578533	0.290913124851016	1	-0.593178773444444
ENSGALG00000004128	NA	0	1	1	-2.88486016183333
ENSGALG00000004129	0	0.124545651156422	1	1	-1.93812195594444
ENSGALG00000004133	12	0.0698719925540719	0.964628432882453	1	4.09178454055556
ENSGALG00000004134	15	0.218895402177123	0.317913756518816	1	-0.870449650222222
ENSGALG00000004140	18	0.175207492766663	1	1	-0.981281070333333
ENSGALG00000004143	9	0.124918075636014	0.290913124851016	1	8.47597909455556
ENSGALG00000004144	6	0.147612641615246	1	1	1.74187780911111
ENSGALG00000004146	0	0.194135147126788	1	1	-0.946068366222222
ENSGALG00000004150	18	0.145447252078985	0.642033796040055	1	3.66543145316667
ENSGALG00000004152	0	0.268910211207316	0.290913124851016	1	5.15054964822222
ENSGALG00000004153	12	0.0351866801266551	1	1	2.43582166722222
ENSGALG00000004155	NA	0	1	1	-2.90877782244444
ENSGALG00000004156	18	0.122359618521569	1	1	4.98890165944444
ENSGALG00000004160	9	0.197017729438585	0.0733860190105824	1	5.12977882672222
ENSGALG00000004161	3	0.0924319901024354	0.167990559775219	1	3.71559028244444
ENSGALG00000004162	18	0.13259971919328	1	1	2.36030207883333
ENSGALG00000004165	NA	0	0.964628432882453	1	3.73664941877778
ENSGALG00000004166	0	0.114311812799141	1	1	3.68238883083333
ENSGALG00000004168	15	0.169195548229988	0.642033796040055	1	-2.60260408427778
ENSGALG00000004169	15	0.125366188825466	0.167990559775219	1	1.45347737755556
ENSGALG00000004170	15	0.048206435586434	0.554453060496184	1	1.37565558216667
ENSGALG00000004171	15	0.070106721246281	0.344914388186616	1	4.10785716461111
ENSGALG00000004172	0	0.0716200246871053	0.964628432882453	1	3.79892237205556
ENSGALG00000004173	NA	0	1	1	-1.91895220194444
ENSGALG00000004174	12	0.079272492841802	1	1	3.96176140327778
ENSGALG00000004176	0	0.251049548806642	0.0733860190105824	1	5.1315196415
ENSGALG00000004179	0	0.0835419768933252	1	1	2.28862641222222
ENSGALG00000004180	0	0.291312896588749	1	1	2.55823230988889
ENSGALG00000004184	NA	0	1	1	8.62027607255555
ENSGALG00000004186	18	0.123246692817402	0.112638030241914	1	5.49998178972222
ENSGALG00000004189	6	0.0686183677146761	1	1	4.77678324916667
ENSGALG00000004190	21	0.110291333748963	0.290913124851016	1	4.80646160605556
ENSGALG00000004191	0	0.184127110592158	0.73932477895344	1	4.15223348433333
ENSGALG00000004192	18	0.209426427966799	0.112638030241914	1	3.97005353022222
ENSGALG00000004193	3	0.22263618319546	0.59824342826812	1	-1.33156870394444
ENSGALG00000004195	12	0.344621219501092	0.344914388186616	1	2.36474096055556
ENSGALG00000004196	NA	0	1	1	-2.83014164555556
ENSGALG00000004197	9	0.0918833913825239	1	1	3.12283998138889
ENSGALG00000004198	12	0.047364340352952	1	1	3.006657125
ENSGALG00000004199	NA	0	1	1	-2.85160640816667
ENSGALG00000004200	15	0.246807277052486	0.138038378723097	1	-0.714912921
ENSGALG00000004203	3	0.329122354207212	0.24383190731823	1	4.44400467755556
ENSGALG00000004204	15	0.0347386698212414	0.73932477895344	1	5.01758868205556
ENSGALG00000004205	18	0.268754535462254	1	1	-1.98231246155556
ENSGALG00000004209	0	0.0638002004439812	1	1	3.05933445038889
ENSGALG00000004212	12	0.0645101874478644	1	1	6.24959438383333
ENSGALG00000004215	3	0.353511130356496	0.73932477895344	1	-0.4747413815
ENSGALG00000004216	NA	0	1	1	-2.90912011344444
ENSGALG00000004220	15	0.0452774615897135	0.138038378723097	1	5.89695809222222
ENSGALG00000004221	12	0.200587678231558	1	1	-2.435752925
ENSGALG00000004222	3	0.135237613037078	0.290913124851016	1	7.75857446655556
ENSGALG00000004224	0	0.0680583644230446	1	1	3.74168465588889
ENSGALG00000004225	12	0.152865117406481	0.476101026819289	1	1.97138116922222
ENSGALG00000004227	6	0.136632486345102	0.0283739264332168	1	4.80716693338889
ENSGALG00000004228	12	0.132526587735096	1	1	2.43654933744444
ENSGALG00000004230	NA	0	1	1	-2.96470401577778
ENSGALG00000004231	15	0.255100776571978	0.554453060496184	1	0.237820220611111
ENSGALG00000004234	6	0.300573738160671	1	1	-2.76332046916667
ENSGALG00000004236	12	0.05098099796824	0.846743110641925	1	6.98428368638889
ENSGALG00000004237	6	0.0682068773531905	1	1	6.66942861138889
ENSGALG00000004238	21	0.0977691705685415	0.846743110641925	1	2.82549956838889
ENSGALG00000004239	0	0.303200478102103	1	1	0.411188466611111
ENSGALG00000004240	3	0.0656526478534121	0.476101026819289	1	2.92576539294444
ENSGALG00000004243	NA	0	0.73932477895344	1	-2.78101303611111
ENSGALG00000004244	21	0.244862051046179	0.24383190731823	1	3.35021254055556
ENSGALG00000004245	6	0.135915946582678	1	1	2.79892973338889
ENSGALG00000004246	NA	0	1	1	-2.44491605661111
ENSGALG00000004247	0	0.178930570482849	1	1	0.476646560166667
ENSGALG00000004249	0	0.0989100180635215	1	1	0.9197871375
ENSGALG00000004250	NA	0	0.846743110641925	1	-1.50388971322222
ENSGALG00000004251	NA	0	1	1	-2.95251815422222
ENSGALG00000004252	6	0.42349561423029	1	1	-0.740817514888889
ENSGALG00000004254	18	0.104355711136269	0.73932477895344	1	2.55677291422222
ENSGALG00000004255	18	0.458647462276904	0.905685771762189	1	-1.47229521077778
ENSGALG00000004257	6	0.145177397150315	1	1	1.50032289088889
ENSGALG00000004259	6	0.0563841283392839	1	1	4.58883780655556
ENSGALG00000004261	0	0.07432458261369	1	1	2.15184681044444
ENSGALG00000004262	NA	0	1	1	-2.82340908088889
ENSGALG00000004263	0	0.078153541968961	1	1	4.81951644105556
ENSGALG00000004266	0	0.353311012419906	0.290913124851016	1	1.20581651233333
ENSGALG00000004268	6	0.0762896261714232	1	1	2.10056927622222
ENSGALG00000004270	9	0.165268653701639	1	1	4.13840339511111
ENSGALG00000004272	18	0.419686504069473	0.73932477895344	1	-1.89156213983333
ENSGALG00000004273	12	0.107205564480368	0.406445031281512	1	4.67083245483333
ENSGALG00000004274	9	0.10482850252916	1	1	0.156509642888889
ENSGALG00000004276	0	0.119296956972253	1	1	2.05353707427778
ENSGALG00000004282	12	0.0497693353201143	1	1	4.59162492516667
ENSGALG00000004285	NA	0	0.964628432882453	1	-2.80901914466667
ENSGALG00000004286	21	0.22131553205783	0.642033796040055	1	0.611694500444444
ENSGALG00000004288	6	0.0413635567897111	1	1	6.26198666411111
ENSGALG00000004290	18	0.142070147215145	0.406445031281512	1	2.9977686715
ENSGALG00000004293	NA	0	1	1	-2.91109020844444
ENSGALG00000004294	12	0.101068443128317	1	1	5.16990377233333
ENSGALG00000004295	0	0.203440624814272	1	1	1.34137032216667
ENSGALG00000004297	3	0.666519605368715	0.344914388186616	1	-0.794657614388889
ENSGALG00000004300	12	0.254062182374412	1	1	-0.0561419973888889
ENSGALG00000004302	6	0.0823423583950032	1	1	6.45304061294444
ENSGALG00000004304	6	0.0623785562499979	1	1	7.04721661155556
ENSGALG00000004306	6	0.335406247062183	1	1	5.14041764316667
ENSGALG00000004309	0	0.0886202984715377	1	1	4.250846515
ENSGALG00000004310	3	0.24384642668207	0.73932477895344	1	7.41774135655556
ENSGALG00000004311	12	0.0430158102485738	1	1	4.09780768722222
ENSGALG00000004319	18	0.0843863120643131	1	1	-0.236668435666667
ENSGALG00000004320	NA	0	1	1	-2.92541839822222
ENSGALG00000004321	0	0.0297157553626358	1	1	3.05827179772222
ENSGALG00000004323	6	0.138923640832804	1	1	2.95276945194444
ENSGALG00000004324	9	0.199756746976714	0.016767436667288	1	3.53982329866667
ENSGALG00000004325	21	0.0234045421997359	1	1	4.63087792255556
ENSGALG00000004326	0	0.14845223811014	1	1	3.18387117333333
ENSGALG00000004328	18	0.0314568189583405	0.964628432882453	1	3.00007900211111
ENSGALG00000004329	18	0.0793015199287228	1	1	4.52747809711111
ENSGALG00000004333	6	0.171489246711112	1	1	2.07826710838889
ENSGALG00000004334	12	0.0198749136960863	1	1	2.71996027383333
ENSGALG00000004339	18	0.104726739963852	1	1	0.391990979722222
ENSGALG00000004341	9	0.295562754538007	0.905685771762189	1	-1.62381448033333
ENSGALG00000004342	6	0.158376020750472	1	1	2.43634089861111
ENSGALG00000004343	0	0.317986545289092	0.406445031281512	1	0.541567382055556
ENSGALG00000004345	15	0.0593404035520488	0.138038378723097	1	1.46530204527778
ENSGALG00000004346	9	0.134787715817218	1	1	-1.40291489088889
ENSGALG00000004347	0	0.0353290010994951	1	1	2.84515467766667
ENSGALG00000004348	9	0.199724353531185	0.203059090479362	1	2.07590650744444
ENSGALG00000004350	18	0.116314934587371	1	1	3.32986190983333
ENSGALG00000004352	3	0.222315924104435	1	1	4.35195853183333
ENSGALG00000004353	9	0.120078178443603	0.203059090479362	1	6.30030498211111
ENSGALG00000004355	0	0.119565152144532	0.846743110641925	1	2.12412216133333
ENSGALG00000004357	9	0.147276509391197	0.964628432882453	1	4.31900498294444
ENSGALG00000004358	18	0.131458266414895	1	1	-0.449326861666667
ENSGALG00000004360	NA	0	1	1	-2.95825633483333
ENSGALG00000004362	0	0.087923655633275	0.554453060496184	1	4.92629289111111
ENSGALG00000004363	0	0.204062581443315	0.138038378723097	1	3.34956987277778
ENSGALG00000004364	18	0.338435201184792	1	1	-1.32232280616667
ENSGALG00000004365	18	0.151703805710923	0.73932477895344	1	1.95764524638889
ENSGALG00000004366	0	0.317859920672581	0.203059090479362	1	2.40109022022222
ENSGALG00000004367	NA	0	1	1	-2.16326708544444
ENSGALG00000004369	0	0.203725866563279	1	1	-1.610770427
ENSGALG00000004370	6	0.217594238018499	1	1	-0.0147467098888889
ENSGALG00000004372	3	0.327869909529034	0.0585688685142121	1	3.43523106727778
ENSGALG00000004373	9	0.410790713974737	0.554453060496184	1	-1.03585381611111
ENSGALG00000004375	12	0.141383722246648	0.0283739264332168	1	5.32920811
ENSGALG00000004376	12	0.241820632929115	1	1	1.23773991122222
ENSGALG00000004378	6	0.144607344810662	1	1	2.95192665355556
ENSGALG00000004379	0	0.11442358534482	1	1	5.25113361444444
ENSGALG00000004383	3	0.161477807401874	0.344914388186616	1	3.15538563327778
ENSGALG00000004386	3	0.130927518959228	0.24383190731823	1	4.91544934244444
ENSGALG00000004387	15	0.0383905814825415	0.964628432882453	1	7.30364440783333
ENSGALG00000004390	12	0.163405458269134	0.846743110641925	1	4.04531429794444
ENSGALG00000004393	NA	0	1	1	-2.92440986255556
ENSGALG00000004394	15	0.239350387739175	0.846743110641925	1	1.08478301716667
ENSGALG00000004397	12	0.452712558438253	1	1	-1.55091741961111
ENSGALG00000004398	6	0.183601553123487	1	1	1.08494787216667
ENSGALG00000004400	15	0.0911282812432832	0.964628432882453	1	4.72214606088889
ENSGALG00000004410	0	0.20049305797507	0.016767436667288	1	4.68616192638889
ENSGALG00000004412	0	0.111669933171194	1	1	3.328012395
ENSGALG00000004413	6	0.301099354672757	0.642033796040055	1	2.90132606966667
ENSGALG00000004416	9	0.0907863836240938	0.846743110641925	1	4.04161029166667
ENSGALG00000004418	12	0.539750114345617	0.964628432882453	1	-1.20023257611111
ENSGALG00000004420	15	0.120155623960259	0.554453060496184	1	3.64571151594444
ENSGALG00000004424	21	0.398726130199024	0.267372516084623	1	-1.85802285355556
ENSGALG00000004425	15	0.091935576039752	0.476101026819289	1	4.03949174011111
ENSGALG00000004428	9	0.483436909523593	0.476101026819289	1	-2.38430897788889
ENSGALG00000004431	0	0.228582852053512	0.138038378723097	1	5.30901306544444
ENSGALG00000004435	18	0.0280859265579022	1	1	4.03483232938889
ENSGALG00000004436	6	0.451181574676249	1	1	-1.76345815533333
ENSGALG00000004437	18	0.0518063209824253	1	1	1.62362442
ENSGALG00000004438	0	0.703438809008926	0.964628432882453	1	-0.688108910277778
ENSGALG00000004440	6	0.26866380765182	0.112638030241914	1	3.86304188161111
ENSGALG00000004441	NA	0	1	1	-2.93093483438889
ENSGALG00000004442	0	0.327941605737229	0.0463778276454903	1	6.73085810133333
ENSGALG00000004444	3	0.606070677586868	0.24383190731823	1	-0.599154945
ENSGALG00000004446	6	0.149964129989053	0.964628432882453	1	0.848505360055556
ENSGALG00000004448	6	0.250407631437051	0.476101026819289	1	3.48421007122222
ENSGALG00000004455	18	0.0706686982497159	1	1	5.63864411116667
ENSGALG00000004460	6	0.378421469174691	1	1	1.05641628905556
ENSGALG00000004465	12	0.0905660475600857	1	1	1.64541844933333
ENSGALG00000004467	12	0.0486434509117314	1	1	6.87202683861111
ENSGALG00000004469	3	0.180029895253424	0.964628432882453	1	3.45176022494444
ENSGALG00000004472	9	0.631342708417931	0.476101026819289	1	-0.790597510333333
ENSGALG00000004474	18	0.0457285711441501	0.964628432882453	1	1.00209605888889
ENSGALG00000004476	0	0.137907085032287	1	1	-1.14467352894444
ENSGALG00000004477	18	0.132991636839063	1	1	-0.578396997444445
ENSGALG00000004480	0	0.079760901925392	0.112638030241914	1	5.09744537272222
ENSGALG00000004483	12	0.0341635724514806	0.964628432882453	1	4.96582059283333
ENSGALG00000004486	18	0.0805897231736012	1	1	2.68449370233333
ENSGALG00000004489	NA	0	0.642033796040055	1	-2.860121979
ENSGALG00000004491	18	0.273910775081229	1	1	-0.210673458722222
ENSGALG00000004492	9	0.388663502899565	0.344914388186616	1	0.389553198222222
ENSGALG00000004493	15	0.0976358459385028	0.406445031281512	1	6.71735697144444
ENSGALG00000004494	18	0.182060064583141	0.344914388186616	1	1.69443622388889
ENSGALG00000004495	18	0.0896395649659001	1	1	-0.0246887058333333
ENSGALG00000004496	6	0.120734602285588	1	1	4.80108696594444
ENSGALG00000004498	6	0.103953810203395	1	1	-1.85972005183333
ENSGALG00000004500	12	0.180067181701103	0.036427871877469	1	3.436257366
ENSGALG00000004503	6	0.0906690459712703	1	1	3.85921857627778
ENSGALG00000004504	0	0.362722537563015	1	1	-2.69483717588889
ENSGALG00000004505	3	0.328677814558656	0.138038378723097	1	-0.0424861183888889
ENSGALG00000004506	12	0.153540849506233	0.476101026819289	1	4.80241697722222
ENSGALG00000004508	9	0.202936842522152	0.964628432882453	1	1.45361550616667
ENSGALG00000004509	0	0.163049353460496	0.476101026819289	1	9.84425346261111
ENSGALG00000004514	21	0.370214108342623	0.0912543455137258	1	-0.00405773038888889
ENSGALG00000004515	21	0.756961914368617	0.476101026819289	1	-1.48701127061111
ENSGALG00000004517	21	0.366005408427447	0.793033944797682	1	-0.623639332611111
ENSGALG00000004518	21	0.110517234389785	1	1	2.05233123538889
ENSGALG00000004519	6	0.0854912388883623	1	1	2.27083031788889
ENSGALG00000004521	9	0.611641103588709	0.24383190731823	1	1.01612248877778
ENSGALG00000004523	18	0.19279911305791	1	1	1.48579979427778
ENSGALG00000004525	NA	0	1	1	-2.94102203261111
ENSGALG00000004526	0	0.2402292834612	1	1	3.52536785866667
ENSGALG00000004528	18	0.236816354976834	1	1	2.61084410194444
[truncated: 16,938 more rows]
