# Supplementary material for: Gut Microbiome—Brain Crosstalk in the Early Life of Chicken Reveals the Circadian Regulation of Key Metabolic and Immune Signaling Processes
Source: Microorganisms. 2025 Mar 30;13(4):789. doi: 10.3390/microorganisms13040789 (PMC12029235; doi:10.3390/microorganisms13040789)
Supplement: Supplementary file 1 [file microorganisms-13-00789-s001.zip › Supplementary File 3.xls]

## Sheet: Sheet1
	MEbrown	MEblue	MEturquoise	MEgrey
Otu001	-0.105906	0.00685289	0.217464	0.165552
Otu0002	0.133798	0.086335	-0.516431	-0.175973
Otu0003	0.263337	-0.194596	0.0869566	0.145106
Otu0004	0.0048015	0.0377928	-0.0598293	-0.21531
Otu0005	-0.105076	0.154943	-0.292631	-0.378754
Otu0006	0.108707	0.306485	-0.436865	-0.0926959
Otu0007	0.153057	-0.229904	-0.238299	-0.105731
Otu0008	0.20201	-0.190216	-0.227912	-0.454939
Otu0009	0.251754	-0.297249	-0.165145	-0.486313
Otu0010	-0.165548	0.0580208	-0.052047	-0.520368
Otu0011	0.0951288	0.168517	-0.1768	0.323042
Otu0012	-0.432313	-0.168979	0.764714	0.0856636
Otu0013	0.0657157	-0.234024	0.145837	-0.570419
Otu0014	0.111159	-0.131001	0.142666	0.192052
Otu0015	0.0586676	0.474201	-0.221346	0.351451
Otu0016	0.262376	0.0395729	-0.305476	0.0233024
Otu0017	0.35667	-0.0701619	-0.0691754	0.103037
Otu0018	-0.0213136	-0.257152	0.0100876	-0.228523
Otu0019	-0.251374	0.306271	-0.0392938	-0.532258
Otu0020	0.35765	0.0578046	-0.301322	0.320614
Otu0021	0.463594	-0.0102578	-0.384316	0.319328
Otu0022	0.421153	0.0182561	-0.372644	0.265773
Otu0023	0.366486	-0.182918	-0.406578	0.18835
Otu0024	0.20977	-0.178284	0.0278796	-0.233045
Otu0025	0.310818	-0.0782776	-0.179462	0.528884
Otu0026	-0.0986959	0.0942152	-0.110675	0.312823
Otu0027	0.0738974	-0.0367281	0.248939	0.477895
Otu0028	-0.097464	-0.232813	0.332269	0.278957
Otu0029	-0.0112263	-0.186391	0.434347	0.58255
Otu0030	-0.228588	-0.0310089	0.264842	-0.416908
Otu0031	0.341427	-0.149278	-0.386229	0.337515
Otu0032	0.155917	-0.183862	0.0376361	-0.0294027
Otu0033	-0.334121	0.635412	-0.102727	-0.105713
Otu0034	-0.012683	-0.18174	0.22294	0.219356
Otu0035	-0.282799	0.413175	0.152564	-0.16189
Otu0036	0.215784	0.142589	-0.283902	0.474677
Otu0037	-0.589387	0.274794	0.299748	-0.271491
Otu0038	-0.169401	-0.0980184	0.291533	-0.138392
Otu0039	-0.603356	0.985079	-0.246968	0.0499506
Otu0040	-0.385921	0.04929	0.102834	-0.419086
Otu0041	0.376123	0.0827075	-0.50534	0.127741
Otu0042	-0.0285264	0.0696915	-0.0900364	-0.315993
Otu0043	0.268302	-0.0495763	-0.0353797	0.422358
Otu0044	-0.149769	0.37844	-0.143782	-0.268556
Otu0045	-0.10312	-0.128236	-0.209289	0.0411482
Otu0046	-0.453419	0.5811	-0.00219182	-0.0517082
Otu0047	0.00458313	0.116508	-0.0257011	-0.312534
Otu0048	0.0474119	-0.0924609	-0.0760344	-0.544647
Otu0049	-0.523082	0.868754	-0.0340629	0.208006
Otu0050	-0.0560212	0.0112319	0.228382	-0.136183
Otu0051	0.0943525	-0.146485	-0.0759417	-0.06899
Otu0052	0.448335	-0.239958	-0.0503328	-0.0070884
Otu0053	0.159054	-0.151484	0.0921206	-0.262777
Otu0054	0.459796	-0.0548043	-0.604119	-0.130332
Otu0055	-0.279906	-0.112184	0.586502	0.500342
Otu0056	0.0880166	0.0355555	0.10661	0.144409
Otu0057	0.233472	-0.41058	0.0340788	0.151252
Otu0058	0.0315435	-0.41613	-0.032859	-0.00639554
Otu0059	-0.0467903	0.193581	0.00720356	0.207877
Otu0060	0.401009	-0.118238	-0.110766	0.261725
Otu0061	-0.150884	0.201154	0.30673	0.471695
Otu0062	-0.00466696	-0.194958	-0.233588	0.208408
Otu0063	-0.376114	-0.101108	0.681164	0.330246
Otu0064	-0.225811	-0.0881031	0.550804	-0.174437
Otu0065	0.00491623	0.31796	-0.351484	0.00824969
Otu0066	0.648025	-0.272296	-0.486447	-0.166821
Otu0067	0.200103	0.332846	-0.356487	0.415138
Otu0068	-0.0547045	-0.256576	0.0222595	-0.60977
Otu0069	0.225097	-0.0275073	-0.729063	0.0319617
Otu0070	0.0504204	-0.19707	0.191351	-0.0361993
Otu0071	-0.1848	-0.100615	0.311396	-0.146566
Otu0072	0.206161	-0.266359	-0.0590733	0.0298543
Otu0073	0.110635	-0.0138656	-0.0705085	-0.570209
Otu0074	-0.580797	-0.0344374	0.561063	-0.299791
Otu0075	-0.249195	0.233198	0.17284	0.414492
Otu0076	0.10196	-0.115643	0.0693803	-0.457795
Otu0077	-0.240582	-0.249891	0.0954366	-0.229068
Otu0078	-0.00979398	0.393286	-0.462933	-0.22291
Otu0079	-0.044443	-0.114237	0.128249	-0.177121
Otu0080	0.12698	-0.12204	-0.161661	-0.6486
Otu0081	0.0078048	-0.120234	-0.322163	0.262822
Otu0082	-0.132255	-0.0509957	0.188351	-0.125689
Otu0083	0.0871992	-0.571069	0.0462944	-0.279268
Otu0084	0.0714442	-0.156179	-0.0181266	-0.0566643
Otu0085	-0.020305	0.14214	-0.353338	-0.313417
Otu0086	0.0338165	-0.128821	0.115868	0.331431
Otu0087	0.493146	0.016859	-0.347411	0.373736
Otu0088	0.135244	0.116828	-0.449896	0.148524
Otu0089	-0.291154	-0.0829652	0.368207	-0.268945
Otu0090	0.046317	0.15341	0.218915	0.471274
Otu0091	-0.413292	-0.0507824	0.388048	-0.502602
Otu0092	0.3096	-0.164612	-0.275287	-0.192229
Otu0093	-0.0106152	-0.0650232	0.168339	-0.3269
Otu0094	-0.484321	0.438749	-0.111893	-0.329092
Otu0095	0.0162114	0.122319	0.0711524	-0.143123
Otu0096	-0.0163172	-0.0504468	0.0545268	-0.358738
Otu0097	0.0406054	-0.0318199	0.0708006	-0.413868
Otu0098	-0.0575574	-0.248648	-0.161203	-0.0491584
Otu0099	0.00656103	-0.146215	0.136701	-0.048466
Otu0100	0.337207	0.0620175	-0.417671	0.662575
Otu0101	0.0884774	-0.289662	0.0177688	0.309272
Otu0102	0.113889	0.522709	-0.621257	-0.154684
Otu0103	0.36234	-0.0415104	-0.2387	0.109233
Otu0104	-0.275071	0.0738269	-0.162332	-0.40888
Otu0105	-0.255788	-0.109473	0.586923	0.528431
Otu0106	-0.101049	-0.0492704	0.288912	0.297977
Otu0107	0.0506335	-0.357925	0.0798501	-0.424579
Otu0108	0.33043	-0.0739676	-0.392295	-0.0688654
Otu0109	0.147081	-0.270796	-0.0433322	-0.263116
Otu0110	-0.504402	0.486305	0.323309	0.516584
Otu0111	0.049464	-0.241645	0.0069866	0.436069
Otu0112	-0.0988946	-0.43898	0.406945	-0.516651
Otu0113	0.524969	0.026958	-0.619909	0.363495
Otu0114	-0.122567	-0.105825	0.280577	-0.078343
Otu0115	0.384457	0.048603	-0.299833	-0.054492
Otu0116	0.11893	-0.674941	0.4434	-0.375273
Otu0117	0.154595	-0.126641	0.113384	0.335709
Otu0118	0.577376	-0.3922	-0.106855	0.225286
Otu0119	0.195194	-0.230334	-0.0205814	-0.132583
Otu0120	0.103344	0.202327	-0.159995	0.0592884
Otu0121	0.197271	0.0957127	0.0162326	0.258296
Otu0122	0.476409	-0.0756447	-0.398219	0.231689
Otu0123	0.432155	-0.0914403	-0.231928	0.0277346
Otu0124	0.344216	-0.0696281	-0.0560539	0.449809
Otu0125	0.313601	-0.177633	-0.212981	0.265055
Otu0126	0.153775	-0.114807	-0.316911	-0.25253
Otu0127	-0.0601395	-0.373028	0.408736	-0.104255
Otu0128	-0.428282	0.2929	0.111215	-0.434317
Otu0129	-0.0964154	0.0778869	-0.194547	-0.279396
Otu0130	0.0265379	-0.261987	0.242512	-0.0891336
Otu0131	0.35088	-0.389651	0.139326	0.0549925
Otu0132	-0.42092	0.315717	0.230513	-0.30039
Otu0133	-0.0848393	-0.243345	-0.032556	0.0593491
Otu0134	0.0230045	0.34239	-0.673833	0.00671527
Otu0135	0.422282	-0.291673	-0.531485	-0.189054
Otu0136	-0.315912	-0.160284	0.147242	-0.479123
Otu0137	0.279915	-0.180476	0.0564572	0.122599
Otu0138	0.154783	0.114027	-0.433597	-0.420889
Otu0139	0.325983	0.031927	-0.050687	0.33154
Otu0140	-0.0853403	0.359603	-0.185342	-0.398893
Otu0141	0.0535362	-0.326684	0.45528	-0.0517291
Otu0142	-0.455624	0.590144	-0.0910694	-0.283802
Otu0143	0.185162	-0.227873	0.0716132	-0.399511
Otu0144	0.131514	0.235911	-0.719818	-0.0291893
Otu0145	0.16374	0.188722	0.180394	0.373002
Otu0146	0.416013	-0.19971	0.0598652	0.136092
Otu0147	0.301344	-0.141426	-0.538549	0.0488936
Otu0148	0.453464	-0.184354	-0.371609	0.399412
Otu0149	-0.173455	0.425542	-0.325589	-0.148155
Otu0150	0.231238	-0.0939203	-0.287516	0.381031
Otu0151	-0.114183	-0.0787307	0.503619	0.604818
Otu0152	-0.252369	-0.282997	0.608443	-0.305286
Otu0153	0.350231	-0.119572	0.0295025	0.23119
Otu0154	0.398408	-0.166564	-0.125181	0.19236
Otu0155	0.0617221	-0.294058	0.0903363	-0.214287
Otu0156	-0.293329	-0.104379	0.406657	-0.28577
Otu0157	-0.43145	-0.151325	0.351925	-0.187863
Otu0158	0.278032	0.0356206	-0.0271262	0.279119
Otu0159	0.133556	0.171025	-0.471052	-0.282881
Otu0160	0.434851	-0.267847	-0.177833	-0.0833578
Otu0161	0.312764	-0.0264211	0.0770259	0.503059
Otu0162	0.120705	0.248862	-0.479669	-0.221626
Otu0163	0.442353	-0.147857	-0.119785	-0.123707
Otu0164	-0.294616	0.329058	-0.276929	-0.0803613
Otu0165	-0.1848	-0.100615	0.311396	-0.146566
Otu0166	-0.440479	-0.0418983	0.3443	-0.534482
Otu0167	0.30085	-0.0445432	-0.063105	0.153782
Otu0168	0.0907529	-0.159473	0.214916	-0.418961
Otu0169	-0.0319354	-0.184896	0.0297111	-0.27888
Otu0170	-0.039539	-0.214665	0.368075	-0.555374
Otu0171	0.244579	-0.208857	-0.0633349	0.218536
Otu0172	-0.381715	-0.0439296	0.317311	-0.463759
Otu0173	0.045002	-0.236659	-0.182475	-0.290258
Otu0174	0.278032	0.0356206	-0.0271262	0.279119
Otu0175	-0.046813	-0.183206	0.404036	0.12992
Otu0176	0.461046	-0.218367	-0.278961	0.121287
Otu0177	0.111646	-0.214259	0.0572333	-0.250841
Otu0178	0.530973	-0.0935033	-0.102228	0.376926
Otu0179	0.230836	-0.240894	-0.416776	-0.163506
Otu0180	-0.0752978	0.410445	-0.348131	0.236315
Otu0181	-0.337207	-0.0620175	0.417671	-0.662575
Otu0182	0.236337	-0.183519	-0.0705656	0.145018
Otu0183	0.612692	-0.0421052	-0.391714	0.398519
Otu0184	-0.304291	-0.134132	0.0254287	-0.246108
Otu0185	0.278032	0.0356206	-0.0271262	0.279119
Otu0186	0.372118	-0.19874	-0.246678	-0.0237873
Otu0188	0.140557	-0.0972059	0.0922222	0.195318
Otu0189	-0.0957552	0.168636	0.0371247	-0.0151672
Otu0190	0.356505	-0.0111811	-0.0636629	0.352623
Otu0191	-0.174872	-0.159355	-0.151528	-0.0451363
Otu0192	-0.196202	-0.126265	0.332882	-0.493205
Otu0197	0.307545	-0.0711293	-0.399528	-0.0646924
